# Supplementary material for: Pathogenesis of chikungunya arthritis: A scoping review
Source: PLOS Glob Public Health. 2026 Mar 3;6(3):e0005955. doi: 10.1371/journal.pgph.0005955 (PMC12956107; doi:10.1371/journal.pgph.0005955)
Supplement: S1 Data — (XLSX) [file pgph.0005955.s002.xlsx]

## Sheet: Rough export
	Author	Year	Journal	Title	Abstract
	.	2007	MMWR Morb Mortal Wkly Rep	Update: chikungunya fever diagnosed among international travelers--United States, 2006	Chikungunya virus (CHIKV) is a mosquitoborne alphavirus indigenous to tropical Africa and Asia, where it causes endemic and epidemic chikungunya (CHIK) fever, an acute illness characterized by fever, arthralgias, and sometimes arthritis, commonly accompanied by conjunctivitis and rash. Although symptoms of CHIKV infection usually last days to weeks, joint symptoms and signs usually last for month…
	R. J. Abdelnabi, D.: Verbeken, E.: Neyts, J.: Delang, L.	2018	Antiviral Res	Antiviral treatment efficiently inhibits chikungunya virus infection in the joints of mice during the acute but not during the chronic phase of the infection	Favipiravir (T-705) is a broad spectrum antiviral which has been approved in Japan for the treatment of severe influenza virus infections. We reported earlier that favipiravir inhibits the in vitro replication of CHIKV and protects against disease progression in CHIKV-infected immunodeficient mice. We here explored whether favipiravir is also able to inhibit CHIKV replication in the joints of mic…
	R. J. Abdelnabi, S.: Delang, L.: Neyts, J.	2020	Biochem Pharmacol	Antiviral drug discovery against arthritogenic alphaviruses: Tools and molecular targets	Alphaviruses are (mainly) arthropod-borne viruses that belong to the family of the Togaviridae. Based on the disease they cause, alphaviruses are divided into an arthritogenic and an encephalitic group. Arthritogenic alphaviruses such as the chikungunya virus (CHIKV), the Ross River virus (RRV) and the Mayaro virus (MAYV) have become a serious public health concern in recent years. Epidemics are …
	R. N. Abdelnabi, J.: Delang, L.	2017	Curr Opin Virol	Chikungunya virus infections: time to act, time to treat	Chikungunya virus (CHIKV) is a re-emerging alphavirus that caused massive outbreaks of Chikungunya fever in several countries and regions in Africa, Asia and more recently in Central and South America. An acute CHIKV infection is usually associated with fever and arthritis and it is rarely fatal. However, 15-60% of patients suffer from chronic polyarthralgia for weeks, months or even for several …
	A. M. S. Abraham, G.	2007	Indian Journal of Medical Research	Chikungunya virus infection - A resurgent scourge
	D. P. Acharya, A. M.: Anderson, J. F.: Huang, F.: Bai, F.	2015	PLoS Negl Trop Dis	Loss of Glycosaminoglycan Receptor Binding after Mosquito Cell Passage Reduces Chikungunya Virus Infectivity	Chikungunya virus (CHIKV) is a mosquito-transmitted alphavirus that can cause fever and chronic arthritis in humans. CHIKV that is generated in mosquito or mammalian cells differs in glycosylation patterns of viral proteins, which may affect its replication and virulence. Herein, we compare replication, pathogenicity, and receptor binding of CHIKV generated in Vero cells (mammal) or C6/36 cells (…
	S. S. Adouchief, T.: Vapalahti, O.: Hepojoki, J.	2016	J Gen Virol	Mapping of human B-cell epitopes of Sindbis virus	Mosquito-transmitted Sindbis virus (SINV) causes fever, skin lesions and musculoskeletal symptoms if transmitted to man. SINV is the prototype virus of genus Alphavirus, which includes other arthritogenic viruses such as chikungunya virus (CHIKV) and Ross River virus (RRV) that cause large epidemics with a considerable public health burden. Until now the human B-cell epitopes have been studied fo…
	P. C.-H. Alfaro-Toloza, D. E.: Rodríguez-Morales, A. J.	2015	Lancet Infect Dis	Chikungunya, the emerging migratory rheumatism
	A. A. B. Ali, B.: Isache, C. L.: Maharaj, R. P.	2021	Am J Emerg Med	Mosquito borne illness in a Floridian hiker	Chikungunya is an arboviral infection that manifests as an acute viral illness associated with an inflammatory arthritis. It was first described during an outbreak in Tanzania in 1952 and, until 2013, outbreaks had been limited in Africa, Asia, Europe and the Indian and Pacific Oceans. In late 2013, the first local transmission of Chikungunya was identified in Caribbean countries with subsequent …
	S. C. Ali Ou Alla, B.	2011	Best Pract Res Clin Rheumatol	Arthritis after infection with Chikungunya virus	Chikungunya virus (CHIKV) is an emerging alphavirus responsible for several infectious outbreaks in the world. After an acute stage of illness characterised by a fever-arthralgia syndrome and rash, joint disorders due to CHIKV infection can sometimes persist for several months or years. Chronic arthritis after this emerging disease is well documented, and similarities to rheumatoid arthritis have…
	S. A. O. C. Alla, Bernard	2011	Best Practice & Research Clinical Rheumatology	Arthritis after infection with Chikungunya virus
	D. E. C. Almeida, E.: Pinto, A. S.: Silva, J. L.: Neves, J. S.: Ribeiro, A. R.: Cerqueira, M.	2020	Acta Reumatol Port	Chikungunya arthritis - should we expect it to become more common in Portuguese rheumatology?	Chikungunya virus is known to cause acute disease characterized by fever, rash, myalgias, conjunctivitis and arthritis, having potential to cause chronic musculoskeletal disease, namely persistent arthritis. The area of spread of the virus in the world has been increasing and the migratory flows make the occurrence of Chikungunya induced chronic arthritis more and more scattered. Data regarding t…
	J. K. B. Amaral, J. B.: Schoen, R. T.	2019	Clin Rheumatol	Brief report: the disability of chronic chikungunya arthritis	In 50% of patients, chikungunya fever (CHIKF) is followed by arthritic pain that is often chronic, painful, and disabling. To better define the spectrum of pain and disability in chronic CHIK arthritis (CCA), we evaluated 35 consecutive CCA patients seen in a Brazilian rheumatology clinic, using a pain Visual Analog Scale and the Health Assessment Questionnaire Disability Index. In our patients, …
	J. K. B. Amaral, C. O., 3rd: Schoen, R. T.	2020	J Clin Rheumatol	Successful Methotrexate Treatment of Chronic Chikungunya Arthritis
	J. K. B. Amaral, J. B.: Schoen, R. T.	2020	American Journal of Medicine	Chronic Chikungunya Arthritis and Rheumatoid Arthritis: What They Have in Common
	J. K. B. Amaral, C. O.: Taylor, P. C.: Vilá, L. M.: Weinblatt, M. E.: Schoen, R. T.	2023	Travel Medicine and Infectious Disease	Pathogenesis of chronic chikungunya arthritis: Resemblances and links with rheumatoid arthritis	Chikungunya virus (CHIKV) infection results from transmission by the mosquito vector. Following an incubation period of 5–7 days, patients develop an acute febrile illness, chikungunya fever (CHIKF), characterized by high fevers, maculopapular rash, headaches, polyarthritis/arthralgias, myalgias, nausea, vomiting, and diarrhea. Joint pain is often severe, and most often involves the hands, the wr…
	J. K. B. I. Amaral, Clifton O: Taylor, Peter C: Vilá, Luis M: Weinblatt, Michael E: Schoen, Robert T	2023	Travel Medicine and Infectious Disease	Pathogenesis of chronic chikungunya arthritis: Resemblances and links with rheumatoid arthritis
	J. K. S. Amaral, R.: Schoen, R. T.	2018	Arthritis Care Res (Hoboken)	Treatment of Chronic Chikungunya Arthritis With Methotrexate: A Systematic Review	OBJECTIVE: Chikungunya virus infection is a rapidly emerging global viral infection that can cause chronic, debilitating arthritis that in some ways mimics rheumatoid arthritis. The aim of this study was to evaluate the available evidence regarding the efficacy and safety of methotrexate (MTX), a therapy that is widely used in rheumatoid arthritis, for the treatment of chronic chikungunya arthrit…
	J. K. S. Amaral, R. T.	2018	J Rheumatol	Chikungunya in Brazil: Rheumatologists on the Front Line
	J. K. S. Amaral, R. T.	2018	Rheumatology and Therapy	A Case Report of Chikungunya Fever, Rheumatoid Arthritis, and Felty’s Syndrome	Introduction: Chronic chikungunya (CHIK) arthritis, an inflammatory arthritis, often follows acute CHIK fever (CHIKF), a viral infection. The pathogenesis of chronic CHIK arthritis is poorly characterized, but may resemble other forms of inflammatory arthritis. Clinically, chronic CHIK arthritis sometimes mimics rheumatoid arthritis (RA). Case Report: We report a patient with well-characterized C…
	J. K. T. Amaral, P. C.: Teixeira, M. M.: Morrison, T. E. T.: Schoen, R. T.	2019	Viruses	The Clinical Features, Pathogenesis and Methotrexate Therapy of Chronic Chikungunya Arthritis	Chikungunya fever (CHIKF) is an emerging viral infection that has spread widely, along with its Aedes vectors, throughout the tropics and beyond, causing explosive epidemics of acute illness and persistent disabling arthritis. The rheumatic symptoms associated with chikungunya virus (CHIKV) infection include polyarthralgia, polyarthritis, morning stiffness, joint edema, and erythema. Chronic CHIK…
	J. K. T. Amaral, P. C.: Weinblatt, M. E.: Bandeira, Í: Schoen, R. T.	2024	Curr Rheumatol Rev	Quality of Life and Disability in Chikungunya Arthritis	BACKGROUND: Chikungunya virus infection, transmitted by Aedes mosquito vectors, causes outbreaks of chikungunya fever (CHIKF), throughout the tropical and subtropical world. Following acute infection, many CHIKF patients develop a second phase, chronic and disabling arthritis. OBJECTIVE: To evaluate the impact of chikungunya arthritis (CHIKA) on quality of life and disability in a cohort of Brazi…
	J. K. T. Amaral, P. C.: Schoen, R. T.	2024	Rev Soc Bras Med Trop	Bone erosions and joint damage caused by chikungunya virus: a systematic review	BACKGROUND: Chikungunya fever is an emerging global infection transmitted by Aedes mosquitoes that manifests as an acute febrile illness with joint pain and can lead to chronic arthritis. The mechanism underlying chronic joint damage remains unclear; however, chronic chikungunya arthritis shares similarities with rheumatoid arthritis. Disease-modifying antirheumatic drugs have revolutionized rheu…
	S. P. Amdekar, Deepti: Alagarasu, Kalichamy	2017	Viral immunology	Chikungunya virus-induced arthritis: role of host and viral factors in the pathogenesis
	T. A. Q.-J. Anestino, C. M.: Cruz, A. M. F.: Souza, D. G.: Madeira, M. F. M.	2024	Journal of Applied Microbiology	The impact of arthritogenic viruses in oral tissues	Arthritis and periodontitis are inflammatory diseases that share several immunopathogenic features. The expansion in the study of virus-induced arthritis has shed light on how this condition could impact other parts of the human body, including the mouth. Viral arthritis is an inflammatory joint disease caused by several viruses, most notably the alphaviruses Chikungunya virus (CHIKV), Sindbis vi…
	F. P. Anfasa, L.: GeurtsvanKessel, C.: Wever, R.: Gerstenbluth, I.: Osterhaus, A. D.: Martina, B. E.	2017	J Clin Virol	Hyperferritinemia is a potential marker of chronic chikungunya: A retrospective study on the Island of Curaçao during the 2014-2015 outbreak	BACKGROUND: Recently Chikungunya virus (CHIKV) outbreaks have been reported in the Carribean. There is no data regarding the outbreak in Curaçao. In addition, to date there is no biomarker that could be used to predict chronic infection. OBJECTIVES: To characterize the first CHIKV outbreak in Curaçao and to identify potential biomarkers for chronic infection. STUDY DESIGN: A serological test and …
	M. S. M. Anna Genaro, M. S.: Perin, M. Y.: Cossô, I. S.: Dezengrini Slhessarenko, R.	2020	Am J Trop Med Hyg	Ferritin, Erythrocyte Sedimentation Rate, and C-Reactive Protein Level in Patients with Chikungunya-Induced Chronic Polyarthritis	Chikungunya virus (CHIKV) is a global emergent arthritogenic alphavirus transmitted by anthropophilic Stegomyia mosquitoes. Chikungunya fever may evolve to chronic arthralgia in 57-80% of infected patients. This study was developed to identify possibly fast, simple low-cost biomarkers to monitor chronic CHIKV-induced articular disease. Between 2017 and 2018, we analyzed clinical data of patients …
	M. C. Arroyo-Ávila, A.: García-Rivera, E. J.: Irizarry-Pérez, M.: Torres, H.: Gorbea, H.: Vilá, L. M.	2017	Am J Trop Med Hyg	Clinical Manifestations Associated with Peripheral Joint Involvement in Patients with Acute Chikungunya Virus Infection	AbstractChikungunya virus (CHIKV) causes an acute febrile illness usually accompanied by severe polyarthralgia and polyarthritis. Previous studies have shown that older age, female gender, and some comorbid conditions are associated with chronic CHIKV arthritis. However, the factors associated with acute arthralgia and arthritis are not well known. Thus, we studied the clinical manifestations ass…
	M. V. Arroyo-Ávila, Luis M	2015	Puerto Rico health sciences journal	Rheumatic manifestations in patients with chikungunya infection
	A. W. B. Ashbrook, K. S.: Silva, L. A.: Montgomery, S. A.: Heise, M. T.: Morrison, T. E.: Dermody, T. S.	2014	Journal of Virology	Residue 82 of the Chikungunya Virus E2 Attachment Protein Modulates Viral Dissemination and Arthritis in Mice
	I. C.-O. Assunção-Miranda, C.: Da Poian, A. T.	2013	BioMed Research International	Molecular mechanisms involved in the pathogenesis of alphavirus-induced arthritis	Arthritogenic alphaviruses, including Ross River virus (RRV), Chikungunya virus (CHIKV), Sindbis virus (SINV), Mayaro virus (MAYV), O'nyong-nyong virus (ONNV), and Barmah Forest virus (BFV), cause incapacitating and long lasting articular disease/myalgia. Outbreaks of viral arthritis and the global distribution of these diseases point to the emergence of arthritogenic alphaviruses as an important…
	I. C.-O. Assunção-Miranda, Christine: Da Poian, Andrea T	2013	BioMed research international	Molecular mechanisms involved in the pathogenesis of alphavirus‐induced arthritis
	M. O. C. Atella, A. S.: Da Poian, A. T.	2023	Experimental Biology and Medicine	Role of macrophages in the onset, maintenance, or control of arthritis caused by alphaviruses	Arthritogenic alphaviruses are mosquito-borne viruses that cause a debilitating rheumatic disease characterized by fever, headache, rash, myalgia, and polyarthralgia with the potential to evolve into a severe and very prolonged illness. Although these viruses have been geographically restricted by vector hosts and reservoirs, recent epidemics have revealed the risks of their spread worldwide. In …
	A. A. August, H. Z.: Himansu, S.: Kalidindi, S.: Lu, S.: Pajon, R.: Han, S.: Lecerf, J. M.: Tomassini, J. E.: Hard, M.: Ptaszek, L. M.: Crowe, J. E.: Zaks, T.	2021	Nat Med	A phase 1 trial of lipid-encapsulated mRNA encoding a monoclonal antibody with neutralizing activity against Chikungunya virus	Chikungunya virus (CHIKV) infection causes acute disease characterized by fever, rash and arthralgia, which progresses to severe and chronic arthritis in up to 50% of patients. Moreover, CHIKV infection can be fatal in infants or immunocompromised individuals and has no approved therapy or prevention. This phase 1, first-in-human, randomized, placebo-controlled, proof-of-concept trial conducted f…
	A. M. R.-P. Avila-Trejo, L. I.: Alcántara-Farfán, V.: Aguilar-Faisal, J. L.	2023	International Journal of Molecular Sciences	Multiple Factors Involved in Bone Damage Caused by Chikungunya Virus Infection	Chronic cases of chikungunya fever represent a public health problem in countries where the virus circulates. The disease is prolonged, in some cases, for years, resulting in disabling pain and bone erosion among other bone and joint problems. As time progresses, tissue damage is persistent, although the virus has not been found in blood or joints. The pathogenesis of these conditions has not bee…
	N. M. Banerjee, S.	2018	Free Radic Res	Oxidative damage markers and inflammatory cytokines are altered in patients suffering with post-chikungunya persisting polyarthralgia	Redox homoeostasis is necessary for the maintenance of living systems. Chikungunya viral infection manifests into joint inflammation and debilitating polyarthralgia affecting the life style of the patient badly. The disease pathophysiology is poorly understood and there is a lack of targeted therapeutics. The pathogenic role of free radicals in arthritis is well established. This study aims for t…
	K. L. V. Barr, Vedana	2019	Viruses	Chikungunya in infants and children: is pathogenesis increasing?
	E. N.-A. Bautista-Reyes, D.: Alonso-Palomares, L. A.: Salazar, M. I.	2017	Rev Invest Clin	Chikungunya: Molecular Aspects, Clinical Outcomes and Pathogenesis	The alarming worldwide emergence of the chikungunya virus began in the last decade. Since the first autochthonous transmission in Mexico in November of 2014, the virus has spread throughout the country, resulted in multiple outbreaks. This virus produces an acute and self-limiting disease characterized by fever, polyarthralgia, myalgia, exanthema, and general malaise. It is transmitted to humans …
	E. N.-A. Bautista-Reyes, Daniel: Alonso-Palomares, Luis Antonio: Salazar, Ma Isabel	2018	Revista de investigacion clinica	Chikungunya: Molecular aspects, clinical outcomes and pathogenesis
	M. P.-S. Bautista-Vargas, G.: Cañas, C. A.	2020	Clin Rheumatol	Characteristics of Chikungunya virus infection in patients with established rheumatoid arthritis	The aim of this study is to describe both clinical and treatment needs in six patients who had a previous diagnosis of rheumatoid arthritis (RA) and were infected with Chikungunya virus (CHIKV). We report RA patients who acquired CHIKV infection, treated from the Fundación Valle del Lili Hospital, Cali, Colombia, between August 2014 and September 2015. Data of demographic information, clinical an…
	V. K. H. Baxter, M. T.	2018	Mammalian Genome	Genetic control of alphavirus pathogenesis
	V. K. H. Baxter, M. T.	2020	Adv Virus Res	Immunopathogenesis of alphaviruses	Alphaviruses, members of the enveloped, positive-sense, single-stranded RNA Togaviridae family, represent a reemerging public health threat as mosquito vectors expand into new geographic territories. The Old World alphaviruses, which include chikungunya virus, Ross River virus, and Sindbis virus, tend to cause a clinical syndrome characterized by fever, rash, and arthritis, whereas the New World …
	J. W. Becker, K. L.	2010	Curr Opin Rheumatol	Update on rheumatic manifestations of infectious diseases	PURPOSE OF REVIEW: As infectious diseases continue to emerge, and as molecular techniques advance, the rheumatic manifestations of infectious diseases are increasingly recognized and better understood. Herein, we review important recent clinical, epidemiologic, and basic science advances within this area of rheumatology. RECENT FINDINGS: We searched the U.S. National Library of Medicine PubMed da…
	B. J. S. Beddingfield, C.: Wang, E. R. Y.: Weaver, S. C.: Russell-Lodrigue, K. E.: Killeen, S. Z.: Kuroda, M. J.: Roy, C. J.	2022	Viral Immunology	Phenotypic and Kinetic Changes of Myeloid Lineage Cells in Innate Response to Chikungunya Infection in Cynomolgus Macaques
	Y. D. L. Bedoui, D.: Daniel, M.: Ah-Pine, F.: Selambarom, J.: Guiraud, P.: Gasque, P.	2022	Cells	Deciphering the Role of Schwann Cells in Inflammatory Peripheral Neuropathies Post Alphavirus Infection	Old world alphaviruses (e.g., chikungunya) are known to cause severe acute and chronic debilitating arthralgia/arthritis. However, atypical neurological manifestations and, in particular, unexpected cases of acute inflammatory Guillain-Barre syndrome (GBS) have been associated with the arthritogenic alphaviruses. The pathogenesis of alphavirus-associated GBS remains unclear. We herein addressed f…
	Y. D. L. Bedoui, D.: Daniel, M.: Ah-Pine, F.: Selambarom, J.: Guiraud, P.: Gasque, P.	2023	Cells	Deciphering the Role of Schwann Cells in Inflammatory Peripheral Neuropathies Post Alphavirus Infection
	Y. G. Bedoui, C.: Jaffar-Bandjee, M. C.: Selambarom, J.: Guiraud, P.: Gasque, P.	2018	PLoS Negl Trop Dis	Immunomodulatory drug methotrexate used to treat patients with chronic inflammatory rheumatisms post-chikungunya does not impair the synovial antiviral and bone repair responses	Chikungunya virus (CHIKV) is a mosquito-transmitted RNA alphavirus causing major outbreaks of infectious chronic inflammatory rheumatisms (CIR). Recently, methotrexate (MTX), a disease modifying anti-rheumatic drug has been used successfully to treat patients suffering from rheumatoid-like arthritis post-CHIK but its immunomodulatory activity in the context of viral persistence has been a matter …
	Y. G. Bedoui, X.: Sélambarom, J.: Guiraud, P.: Giry, C.: Jaffar-Bandjee, M. C.: Ralandison, S.: Gasque, P.	2019	Int J Mol Sci	Methotrexate an Old Drug with New Tricks	Methotrexate (MTX) is the first line drug for the treatment of a number of rheumatic and non-rheumatic disorders. It is currently used as an anchor disease, modifying anti-rheumatic drug in the treatment of rheumatoid arthritis (RA). Despite the development of numerous new targeted therapies, MTX remains the backbone of RA therapy due to its potent efficacy and tolerability. There has been also a…
	Y. S.-M. Bedoui, A.: Giry, C.: Jaffar-Bandjee, M. C.: Selambarom, J.: Guiraud, P.: Gasque, P.	2021	Plos Neglected Tropical Diseases	Robust COX-2-mediated prostaglandin response may drive arthralgia and bone destruction in patients with chronic inflammation post-chikungunya
	E. L. Belarbi, V.: Basset, J.: Desprès, P.: Roques, P.: Choumet, V.	2019	Viruses	Bioluminescent ross river virus allows live monitoring of acute and long-term alphaviral infection by in vivo imaging	Arboviruses like chikungunya and Ross River (RRV) are responsible for massive outbreaks of viral polyarthritis. There is no effective treatment or vaccine available against these viruses that induce prolonged and disabling arthritis. To explore the physiopathological mechanisms of alphaviral arthritis, we engineered a recombinant RRV expressing a NanoLuc reporter (RRV-NLuc), which exhibited high …
	M. F. Bengue, P.: Baronti, C.: Diagne, C. T.: Talignani, L.: Wichit, S.: Liegeois, F.: Bisbal, C.: Nougairède, A.: Missé, D.	2019	Viruses-Basel	Mayaro Virus Infects Human Chondrocytes and Induces the Expression of Arthritis-Related Genes Associated with Joint Degradation
	S. O. Benjamanukul, Manathip: Chansaenroj, Jira: Chirathaworn, Chintana: Poovorawan, Yong	2021	PLoS One	Rheumatic manifestations of Chikungunya virus infection: Prevalence, patterns, and enthesitis
	A. T. Bertolotti, M.: Abel, S.: Belrose, G.: Calmont, I.: Césaire, R.: Cervantes, M.: Fagour, L.: Javelle, É: Lebris, C.: Najioullah, F.: Pierre-François, S.: Rozé, B.: Vigan, M.: Laouénan, C.: Cabié, A.	2020	PLoS Negl Trop Dis	Prevalence of chronic chikungunya and associated risks factors in the French West Indies (La Martinique): A prospective cohort study	BACKGROUND: The chikungunya virus (CHIKV) is a re-emerging alphavirus that can cause chronic and potentially incapacitating rheumatic musculoskeletal disorders known as chronic chikungunya arthritis (CCA). We conducted a prospective cohort study of CHIKV-infected subjects during the 2013 chikungunya outbreak in Martinique. The aim of this study was to assess the prevalence of CCA at 12 months and…
	J. F. N. Betancur, E. P.: Echeverry, A.: Moncada, P. A.: Cañas, C. A.: Tobón, G. J.	2015	Clin Rheumatol	Hyperferritinemic syndrome: Still's disease and catastrophic antiphospholipid syndrome triggered by fulminant Chikungunya infection: a case report of two patients	There are four medical conditions characterized by high levels of ferritin, the macrophage activation syndrome (MAS), adult onset Still' s disease (AOSD), catastrophic antiphospholipid syndrome (CAPS), and septic shock, that share similar clinical and laboratory features, suggesting a common pathogenic mechanism. This common syndrome entity is termed "the hyperferritinemic syndrome." Here, we des…
	J. F. N. Betancur, E. P.: Bravo Bonilla, J. H.: Cortés, A. D.: Vélez, J. D.: Echeverry, A.: Suso, J. P.: Cañas, C. A.: Tobón, G. J.	2016	Arthritis Rheumatol	Catastrophic Antiphospholipid Syndrome Triggered by Fulminant Chikungunya Infection in a Patient With Systemic Lupus Erythematosus
	J. H. Bettadapura, L. J.: Taylor, A.: Mahalingam, S.	2013	Indian J Med Res	Approaches to the treatment of disease induced by chikungunya virus	Chikungunya virus, a re-emerging mosquito-borne alphavirus, causes fever, rash and persistent arthralgia/arthritis in humans. Severe outbreaks have occurred resulting in infections of millions of people in Southeast Asia and Africa. Currently there are no antiviral drugs or vaccines for prevention and treatment of chikungunya infections. Herein we report the current status of research on antivira…
	J. B. A. Bilsborrow, José Kennedy: Schoen, Robert T	2019	Current Topics in Neglected Tropical Diseases	Clinical features and management of chronic chikungunya arthritis
	C. R. C. Bishop, F. T.: Nakaya, H. I.: Suhrbier, A.	2022	Frontiers in Immunology	Chikungunya patient transcriptional signatures faithfully recapitulated in a C57BL/6J mouse model
	M. B. Blettery, L.: Polomat, K.: Moinet, F.: Deligny, C.: Arfi, S.: Jean-Baptiste, G.: De Bandt, M.	2016	Arthritis Rheumatol	Brief Report: Management of Chronic Post-Chikungunya Rheumatic Disease: The Martinican Experience	OBJECTIVE: To describe chronic chikungunya manifestations seen during the outbreak in the Caribbean from December 2013 to January 2015. METHODS: Patients were seen at our center, the only rheumatology department in Martinique Island, and were examined by a senior rheumatologist using a standard care report form. Chikungunya was diagnosed collectively based on consensus among all clinicians. The m…
	M. B. Blettery, L.: Banydeen, R.: Derancourt, C.: de Bandt, M.	2019	Int J Infect Dis	Management of acute-stage chikungunya disease: Contribution of ultrasonographic joint examination	OBJECTIVE: Chikungunya (CHIKV) is an arbovirus that causes acute, debilitating polyarthritis. Its diagnosis can be difficult for clinicians not used to managing joint diseases or detecting synovitis. Joint Doppler ultrasonography (DUS) is a simple, non-invasive examination, able to visualize synovitis. Its diagnostic and prognostic value in rheumatoid arthritis is well-established. METHODS: Patie…
	C. A. Bocanegra, A.: Sulleiro, E.: Pou, D.: Salvador, F.: Roure, S.: Gimferrer, L.: Espasa, M.: Franco, L.: Molina, I.: Valerio, L.	2016	J Travel Med	Imported cases of Chikungunya in Barcelona in relation to the current American outbreak	BACKGROUND: The Chikungunya virus (CKIKV) is currently present in America. Travel between America and Europe is particularly intense and one of the main vectors of CHIKV, Aedes albopictus, is well established in the Mediterranean basin. We describe a series of imported cases that could originate a European outbreak. METHODS: We retrospectively studied cases of CHIKV originating in America and dia…
	A. M. H. Bosco-Lauth, S. S.: Hartwig, A.: Bowen, R. A.	2015	Plos One	Development of a Hamster Model for Chikungunya Virus Infection and Pathogenesis
	E. C. Bouquillard, B.	2009	Joint Bone Spine	A report of 21 cases of rheumatoid arthritis following Chikungunya fever. A mean follow-up of two years	OBJECTIVE: In 2005, after an epidemic infection of Chikungunya fever in islands in the Indian Ocean, infected patients exhibited severe musculoskeletal disorders. We report 21 cases of rheumatoid arthritis (RA) after Chikungunya infection that were diagnosed at a rheumatological centre in Reunion Island. METHODS: Patients were examined by the same rheumatologist from February 2006 to July 2007. I…
	E. C. Bouquillard, B.	2009	Ann Rheum Dis	Rheumatoid arthritis after Chikungunya fever: a prospective follow-up study of 21 cases
	E. F. Bouquillard, A.: Bangil, M.: Charlette, N.: Ribéra, A.: Michault, A.: Favier, F.: Simon, F.: Flipo, R. M.	2018	Joint Bone Spine	Rheumatic manifestations associated with Chikungunya virus infection: A study of 307 patients with 32-month follow-up (RHUMATOCHIK study)	OBJECTIVES: In the wake of the Chikungunya epidemic which struck Reunion Island in 2005 and 2006, we conducted a prospective, multicentre study (RHUMATOCHIK) whose main objective was analyse the characteristics and progression of rheumatic manifestations in patients with post-Chikungunya joint pain. METHODS: A cohort of 307 consecutively included patients underwent rheumatological examinations fo…
	M. M. Brito, M. S.: Perin, M. Y.: Côsso, I. D. S.: Bumlai, R. U. M.: Silva Júnior, W. V. D.: Prado, A. Y. M.: Cruz, Tcdd: Avila, E. T. P.: Damazo, A. S.: Slhessarenko, R. D.	2023	Rev Soc Bras Med Trop	Inflammation, fibrosis and E1 glycoprotein persistence in joint tissue of patients with post-Chikungunya chronic articular disease	INTRODUCTION: Chikungunya chronic joint disease causes debilitating arthralgia, significantly impacting the quality of life of affected individuals. METHODS: In this study, patients underwent clinical follow-ups, joint biopsies, and pre-biopsy and 24 months post-biopsy serum dosage of cytokines. RESULTS: All participants were female and had pain in 12 joints on average, with 41.17% exhibiting mod…
	L. P. Brunier, K.: Deligny, C.: Dehlinger, V.: Numéric, P.: JeanBaptiste, G.: Arfi, S.: de Bandt, M.	2016	Joint Bone Spine	Chikungunya virus infection in patients on biotherapies
	F. C. Burt, Weiqiang: Mahalingam, Suresh	2014	The Lancet Infectious Diseases	Chikungunya virus and arthritic disease
	F. J. C. Burt, Weiqiang: Miner, Jonathan J: Lenschow, Deborah J: Merits, Andres: Schnettler, Esther: Kohl, Alain: Rudd, Penny A: Taylor, Adam: Herrero, Lara J	2017	The Lancet Infectious Diseases	Chikungunya virus: an update on the biology and pathogenesis of this emerging pathogen
	L. H. Calabrese	2008	Nat Clin Pract Rheumatol	Emerging viral infections and arthritis: the role of the rheumatologist
	E. P. A. Calvo, E. D.: López, L.: Castellanos, J. E.	2021	Biomedica	Rediscovering the chikungunya virus	The chikungunya virus (CHIKV) is an Alphavirus that belongs to the Old World group. These arthritogenic viruses cause a febrile illness characterized by arthralgias and myalgias. Although fatal cases during CHIKV infection are rare, the disease may be disabling and generate a broad spectrum of atypical manifestations, such as cardiovascular, respiratory, eye, kidney, and skin complications, among…
	E. P. A. Calvo, E. D.: López, L.: Castellanos, J. E.	2021	Biomedica	Chikungunya virus rediscovering	Chikungunya virus (CHIKV) is an Alphavirus belongs to the Old World group; these arthritogenic viruses causing febrile illness characterized by arthralgias and myalgias. Although fatal cases during CHIKV infection are rare, the disease may be disabling and generate a broad spectrum of atypical manifestations such as cardiovascular, respiratory, eye, kidney and skin complications among others. CHI…
	A. C. H. Caminer, R.: Scher, J. U.	2017	Clinical Rheumatology	Human microbiome, infections, and rheumatic disease	Microbes have coevolved with their human hosts for millions of years and are vital to their normal development and homoeostasis. It is now clear that there is direct and indirect cross talk between the microbiome and host immune responses. However, the exact mechanisms for this microbial influence in disease pathogenesis remain elusive and are now a major research focus. © 2017, International Lea…
	J. A. V.-P. Cardona-Ospina, F.: Rodriguez-Morales, A. J.	2016	Clin Rheumatol	Chikungunya or not, differential diagnosis and the importance of laboratory confirmation for clinical and epidemiological research: comment on the article by Rosario et al
	A. B. F. d. A. Cardoso Pereira, L. C.: Medeiros Souza, R. C.: Freire de Carvalho, J.: Muniz Caldas, C. A.	2020	J Clin Rheumatol	Musculoskeletal Manifestations Observed in Patients Diagnosed With Chikungunya Virus in 2 Municipalities of the Brazilian Amazon Region	BACKGROUND: Chikungunya virus fever is an emerging disease that is rapidly spreading and becoming a global public health issue because of its clinical manifestations that cause physical limitations and high rates of chronification. No studies have characterized musculoskeletal manifestations in Brazilian patients with chikungunya. OBJECTIVE: To describe the musculoskeletal manifestations of patie…
	G. T. Carissimo, T. H.: Chan, Y. H.: Lee, C. Y.: Lee, B.: Torres-Ruesta, A.: Tan, J. J.: Chua, T. K.: Fong, S. W.: Lum, F. M.: Ng, L. F.	2019	Life Sci Alliance	Viperin controls chikungunya virus-specific pathogenic T cell IFNγ Th1 stimulation in mice	Chikungunya virus (CHIKV) has been a worldwide threat since its reemergence in La Reunion Island in 2004. Expression of the interferon-stimulated protein Viperin correlates with viral load burden in patients, and studies in mice have demonstrated its role to limit disease severity against CHIKV infection. Using Viperin (-/-) mice, we aimed to understand the contribution of Viperin to the T-cell i…
	R. J. S. Carmona, S.: Khalidi, N. A.	2008	J Rheumatol	Chikungunya viral polyarthritis
	E. F. Á. Castro, D. E.	2024	Curr Microbiol	New Highly Selective Antivirals for Chikungunya Virus identified from the Screening of a Drug-Like Compound Library	Chikungunya fever is a mosquito-borne disease caused by Chikungunya virus (CHIKV). Treatment of CHIKV infections is currently supportive and does not limit viral replication or symptoms of persistent chronic arthritis. Although there are multiple compounds reported as antivirals active against CHIKV in vitro, there are still no effective and safe antivirals. Thus, active research aims at the iden…
	F. S.-M. Castro-Domínguez, T. C.: Ojeda, F.: Corzo, P.: Carrión-Barberá, I.: Garcia-Duitama, I. C.: Monfort, J.	2019	Reumatol Clin (Engl Ed)	Chikungunya-related erosive arthritis: case report and literature review	Chikungunya virus infection (CHIKV) is associated with joint involvement in half of the cases. This can lead to erosive arthritis which, given the high intervariability of clinical and serological presentations, and the probable role of genetic conditioning in the severity and chronification of the condition, represents a great diagnostic and therapeutic challenge. There is an important lack of s…
	A. F. L. H. Cavalcante, Jscb: Passos, J. O. S.: Pereira de Oliveira, J. M.: Morya, E.: Okano, A. H.: Bikson, M.: Pegado, R.	2024	Ann Phys Rehabil Med	Anodal tDCS over the motor cortex improves pain but not physical function in chronic chikungunya arthritis: Randomized controlled trial	BACKGROUND: Chikungunya virus (CHIKV) is a globally prevalent pathogen, with outbreaks occurring in tropical regions. Chronic pain is the main symptom reported and is associated with decreased mobility and disability. Transcranial direct current stimulation (tDCS) is emerging as a new therapeutic tool for chronic arthralgia. OBJECTIVE: To evaluate the effectiveness of 10 consecutive sessions of a…
	M. G. D. C. Cavalheiro, L. S.: Campos, H. S.: Alves, L. S.: Assunçao-Miranda, I.: Da Poian, A. T.	2016	Anais Da Academia Brasileira De Ciencias	Macrophages as target cells for Mayaro virus infection: involvement of reactive oxygen species in the inflammatory response during virus replication
	I. K. M. Chaaitanya, N.: Sundaram, S. G.: Kawalekar, O.: Sugunan, A. P.: Manimunda, S. P.: Ghosal, S. R.: Muthumani, K.: Vijayachari, P.	2011	Viral Immunology	Role of proinflammatory cytokines and chemokines in chronic arthropathy in CHIKV infection	Chikungunya virus (CHIKV) has caused large outbreaks worldwide in recent years. Acute-phase CHIKV infection has been reported to cause mild to severe febrile illness, and in some patients, this may be followed by long-lasting polyarthritis. The mainstay of treatment includes nonsteroidal anti-inflammatory drugs and other disease-modifying agents, the use of which is based on the assumption of an …
	I. K. M. Chaaithanya, Nagarajan: Sundaram, Senthil G: Kawalekar, Omkar: Sugunan, Attayur P: Manimunda, Sathya P: Ghosal, Sruti R: Muthumani, Karuppiah: Vijayachari, Paluru	2011	Viral immunology	Role of proinflammatory cytokines and chemokines in chronic arthropathy in CHIKV infection
	I. K. M. Chaaithanya, Nagarajan: Raghuraj, Uppoor: Sugunan, Attayur Purushottaman: Rajesh, Reesu: Anwesh, Maile: Rai, Subhodh Kumar: Vijayachari, Paluru	2014	Indian Journal of Medical Research	Chronic inflammatory arthritis with persisting bony erosions in patients following chikungunya infection
	Y.-H. L. Chan, Fok-Moon: Ng, Lisa FP	2015	Medical Sciences	Limitations of current in vivo mouse models for the study of chikungunya virus pathogenesis
	Y. H. T. Chan, T. H.: Torres-Ruesta, A.: Hartimath, S. V.: Chee, R. S. L.: Khanapur, S.: Yong, F. F.: Ramasamy, B.: Cheng, P.: Rajarethinam, R.: Robins, E. G.: Goggi, J. L.: Lum, F. M.: Carissimo, G.: Rénia, L.: Ng, L. F. P.	2020	Frontiers in Immunology	Longitudinal [18F]FB-IL-2 PET Imaging to Assess the Immunopathogenicity of O'nyong-nyong Virus Infection	O'nyong-nyong virus (ONNV) is an arthritogenic alphavirus that caused two large epidemics in 1959 and 1996, affecting millions of people in Africa. More recently, sero-surveillance of healthy blood donors conducted in 2019 revealed high rates of unreported ONNV infection in Uganda. Due to similar clinical symptoms with other endemic mosquito-borne pathogens in the region, including chikungunya vi…
	A. Y. E. Chang, L.: Porras, A.: Pacheco, N.: Reid, S. P.: Martins, K. A. O.: Pacheco, S.: Bravo, E.: Navarno, M.: Rico Mendoza, A.: Amdur, R.: Kamalapathy, P.: Firestein, G. S.: Bethony, J. M.: Simon, G. L.	2018	Arthritis Rheumatol	Frequency of Chronic Joint Pain Following Chikungunya Virus Infection: A Colombian Cohort Study	OBJECTIVE: To estimate the frequency of chronic joint pain after infection with chikungunya virus in a Latin American cohort. METHODS: A cross-sectional follow-up of a prospective cohort of 500 patients from the Atlántico Department, Colombia who were clinically diagnosed as having chikungunya virus during the 2014-2015 epidemic was conducted. Baseline symptoms and follow-up symptoms at 20 months…
	A. Y. M. Chang, K. A. O.: Encinales, L.: Reid, S. P.: Acuña, M.: Encinales, C.: Matranga, C. B.: Pacheco, N.: Cure, C.: Shukla, B.: Ruiz Arteta, T.: Amdur, R.: Cazares, L. H.: Gregory, M.: Ward, M. D.: Porras, A.: Rico Mendoza, A.: Dong, L.: Kenny, T.: Brueggemann, E.: Downey, L. G.: Kamalapathy, P.: Lichtenberger, P.: Falls, O.: Simon, G. L.: Bethony, J. M.: Firestein, G. S.	2018	Arthritis Rheumatol	Chikungunya Arthritis Mechanisms in the Americas: A Cross-Sectional Analysis of Chikungunya Arthritis Patients Twenty-Two Months After Infection Demonstrating No Detectable Viral Persistence in Synovial Fluid	OBJECTIVE: To determine if chikungunya virus persists in synovial fluid after infection, potentially acting as a causative mechanism of persistent arthritis. METHODS: We conducted a cross-sectional study of 38 Colombian participants with clinical chikungunya virus infection during the 2014-2015 epidemic who reported chronic arthritis and 10 location-matched controls without chikungunya virus or a…
	A. Y. M. Chang, Karen AO: Encinales, Liliana: Reid, St Patrick: Acuña, Marlon: Encinales, Carlos: Matranga, Christian B: Pacheco, Nelly: Cure, Carlos: Shukla, Bhavarth	2018	Arthritis & rheumatology	Chikungunya arthritis mechanisms in the Americas: a cross‐sectional analysis of chikungunya arthritis patients twenty‐two months after infection demonstrating no detectable viral persistence in synovial fluid
	A. Y. T. Chang, Sarah: Reid, St Patrick: Martins, Karen: Encinales, Liliana: Pacheco, Nelly: Amdur, Richard L: Porras-Ramirez, Alexandra: Rico-Mendoza, Alejandro: Li, Guangzhao	2018	Diseases	The cytokine profile in acute chikungunya infection is predictive of chronic arthritis 20 months post infection
	A. Y. T. Chang, Sarah R: Porzucek, Abigail J: Schwartz, Arnold M: Seyler-Schmidt, Margaux: Glass, Arielle: Latham, Patricia S: Reid, St Patrick: Simon, Gary L: Mores, Christopher N	2021	Microorganisms	A mouse model for studying post-acute arthritis of chikungunya
	A. Y. T. Chang, S. R.: Herrera Gomez, C. A.: Encinales, L.: Cadena Bonfanti, A.: Rosales, W.: Mendoza-Torres, E.: Simmens, S.: Amdur, R. L.: Mores, C. N.: Fierbaugh, P.: Perez Hernandez, C. A.: Avendaño, G.: Silvera, P. B.: Crespo, Y. G.: Jimenez, A. D. C.: Martinez Zapata, J. C.: Jimenez, D.: Osorio-Llanes, E.: Castellar-Lopez, J.: Suchowiecki, K.: Martins, K.: Gregory, M.: Zuluaga, I.: Proctor,…	2024	PLoS One	Cytokine and T cell responses in post-chikungunya viral arthritis: A cross-sectional study	OBJECTIVE: To define the relationship between chronic chikungunya post-viral arthritis disease severity, cytokine response and T cell subsets in order to identify potential targets for therapy. METHODS: Participants with chikungunya arthritis were recruited from Colombia from 2019-2021. Arthritis disease severity was quantified using the Disease Activity Score-28 and an Arthritis-Flare Questionna…
	S. J. Chaudhary, J.: Kumar, R.: Shrinet, J.: Weaver, S. C.: Auguste, A. J.: Sunil, S.	2021	Virus Evolution	Chikungunya virus molecular evolution in India since its re-emergence in 2005
	L. H. S. Chen, S. T.	2019	Mayo Clin Proc	Chikungunya Virus Infection-Associated Psoriatic Arthritis?
	W. F. Chen, S. S.: Rulli, N. E.: Taylor, A.: Sheng, K. C.: Herrero, L. J.: Herring, B. L.: Lidbury, B. A.: Li, R. W.: Walsh, N. C.: Sims, N. A.: Smith, P. N.: Mahalingam, S.	2014	Proc Natl Acad Sci U S A	Arthritogenic alphaviral infection perturbs osteoblast function and triggers pathologic bone loss	Arthritogenic alphaviruses including Ross River virus (RRV), Sindbis virus, and chikungunya virus cause worldwide outbreaks of musculoskeletal disease. The ability of alphaviruses to induce bone pathologies remains poorly defined. Here we show that primary human osteoblasts (hOBs) can be productively infected by RRV. RRV-infected hOBs produced high levels of inflammatory cytokine including IL-6. …
	W. F. Chen, S. S.: Li, R. W.: Smith, P. N.: Mahalingam, S.	2014	Virol J	Osteoblasts from osteoarthritis patients show enhanced susceptibility to Ross River virus infection associated with delayed type I interferon responses	BACKGROUND: Arthritogenic alphaviruses such as Ross River virus (RRV) and chikungunya virus (CHIKV) have caused widespread outbreaks of chronic polyarthritis. The inflammatory responses in alphavirus-induced arthritis and osteoarthritis (OA) share many similar features, which suggests the possibility of exacerbated alphavirus-induced bone pathology in individuals with pre-existing OA. Here, we in…
	W. F. Chen, S. S.: Taylor, A.: Lulla, A.: Merits, A.: Hueston, L.: Forwood, M. R.: Walsh, N. C.: Sims, N. A.: Herrero, L. J.: Mahalingam, S.	2015	J Virol	Bindarit, an inhibitor of monocyte chemotactic protein synthesis, protects against bone loss induced by chikungunya virus infection	The recent global resurgence of arthritogenic alphaviruses, in particular chikungunya virus (CHIKV), highlights an urgent need for the development of therapeutic intervention strategies. While there has been significant progress in defining the pathophysiology of alphaviral disease, relatively little is known about the mechanisms involved in CHIKV-induced arthritis or potential therapeutic option…
	W. F. Chen, Suan-Sin: Sims, Natalie A: Herrero, Lara J: Walsh, Nicole C: Mahalingam, Suresh	2015	Trends in microbiology	Arthritogenic alphaviruses: new insights into arthritis and bone pathology
	C. W. C. Chiam, Y. F.: Loong, S. K.: Yong, S. S.: Hooi, P. S.: Sam, I. C.	2013	Diagn Microbiol Infect Dis	Real-time polymerase chain reaction for diagnosis and quantitation of negative strand of chikungunya virus	Quantitative real-time polymerase chain reaction (qRT-PCR) is useful for diagnosis and studying virus replication. We developed positive- and negative-strand qRT-PCR assays to detect nsP3 of chikungunya virus (CHIKV), a positive-strand RNA alphavirus that causes epidemic fever, rash, and arthritis. The positive- and negative-strand qRT-PCR assays had limits of quantification of 1 and 3 log10 RNA …
	C. C. Chirathaworn, Jira: Poovorawan, Yong	2020	Pathogens	Cytokines and chemokines in chikungunya virus infection: protection or induction of pathology
	A. A. Chopra, V.: Lagoo-Joshi, V.: Kunjir, V.: Salvi, S.: Saluja, M.	2008	Arthritis Rheum	Chikungunya virus aches and pains: an emerging challenge
	A. A. Chopra, V.: Ghorpade, R.: Saluja, M.	2012	Epidemiol Infect	Acute Chikungunya and persistent musculoskeletal pain following the 2006 Indian epidemic: a 2-year prospective rural community study	Chikungunya virus (CHIKV) data from population studies are sparse. During the 2006 epidemic, 509 clinical cases (43% attack rate) were identified in a village survey (West India); laboratory investigations demonstrated normal blood cell counts, elevated acute-phase reactants [erythrocyte sedimentation rate, C-reactive protein and interleukin-6 (IL-6)] and excluded malaria and dengue. Acute CHIKV …
	A. S. Chopra, M.: Venugopalan, A.	2014	Arthritis Rheumatol	Effectiveness of chloroquine and inflammatory cytokine response in patients with early persistent musculoskeletal pain and arthritis following chikungunya virus infection	OBJECTIVE: To evaluate whether chloroquine (CQ) is more effective than meloxicam for treating early musculoskeletal pain and arthritis following acute chikungunya (CHIK) virus infection. METHODS: During the 2006 CHIK epidemic, 509 rural community cases of acute CHIK virus infection were identified in the district of Sholapur in India. Seventy consenting adult patients (seropositive for IgM/IgG an…
	A. H. Chow, Z.: Ong, E. K.: Chen, J. M.: Dimatatac, F.: Kwek, D. J.: Barkham, T.: Yang, H.: Rénia, L.: Leo, Y. S.: Ng, L. F.	2011	J Infect Dis	Persistent arthralgia induced by Chikungunya virus infection is associated with interleukin-6 and granulocyte macrophage colony-stimulating factor	BACKGROUND: Chikungunya virus (CHIKV) infection induces arthralgia. The involvement of inflammatory cytokines and chemokines has been suggested, but very little is known about their secretion profile in CHIKV-infected patients. METHODS: A case-control longitudinal study was performed that involved 30 adult patients with laboratory-confirmed Chikungunya fever. Their profiles of clinical disease, v…
	B. J. Clarris	1978	Aust N Z J Med	Viral arthritis and the possible role of viruses in rheumatoid arthritis
	D. J. R. Cleri, A. J.: Vernaleo, J. R.	2007	Infectious Disease Clinics of North America	Fever of Unknown Origin Due to Zoonoses	Fevers of unknown origin have been classified as classic, nosocomial, immune-deficient, and HIV-related. More than half of the 1407 human pathogens are zoonotic, making zoonotic infections an important subcategory in each of the classifications. This article describes both common and unusual zoonoses causing fevers of unknown origin. Simian immune virus is considered as a possible emerging infect…
	N. M. Colin de Verdière, J. M.	2007	Joint Bone Spine	Rheumatic manifestations caused by tropical viruses
	T. L. Couderc, Marc	2015	Antiviral research	Chikungunya virus pathogenesis: From bedside to bench
	E. G. Couturier, F.: Mura, M.: Léon, L.: Virion, J. M.: Letort, M. J.: De Valk, H.: Simon, F.: Vaillant, V.	2012	Rheumatology (Oxford)	Impaired quality of life after chikungunya virus infection: a 2-year follow-up study	OBJECTIVES: To measure the frequency of and risk factors for rheumatic manifestations after chikungunya virus (CHIKV) infection and to assess their impact on quality of life (QoL). METHODS: In a cohort study among 509 cases diagnosed in France, demographic and clinical characteristics were collected at baseline, and QoL status by 36-item short-form health survey (SF-36), a short form of the Arthr…
	A. E. Dagley, J.: Turner, J. D.: Rood, K. A.: Van Wettere, A. J.: Gowen, B. B.: Julander, J. G.	2014	Antiviral Research	Protection against Chikungunya virus induced arthralgia following prophylactic treatment with adenovirus vectored interferon (mDEF201)
	A. J. Dagley, J. G.	2013	Methods Mol Biol	A mouse model of chikungunya virus with utility in antiviral studies	Chikungunya virus (CHIKV) infection generally causes a debilitating arthritis in infected patients. Infection with CHIKV is generally not life-threatening and is associated with a mortality rate <0.1%. However, close to 100% of those infected will develop symptoms of disease, primarily involving swelling and pain of the joints, which can last for months or even years. A model that mimics these sy…
	T. J.-B. Das, M. C.: Hoarau, J. J.: Krejbich Trotot, P.: Denizot, M.: Lee-Pat-Yuen, G.: Sahoo, R.: Guiraud, P.: Ramful, D.: Robin, S.: Alessandri, J. L.: Gauzere, B. A.: Gasque, P.	2010	Prog Neurobiol	Chikungunya fever: CNS infection and pathologies of a re-emerging arbovirus	Chikungunya virus (CHIKV) is transmitted by Aedes mosquitoes and causes an acute symptomatic illness with fever, skin rash, and incapacitating arthralgia, which can evolve into chronic rheumatoid arthritis in elderly patients. This is a tropical disease originally described in central/east Africa in the 1960s, but its 2004 re-emergence in Africa and rapid spread in lands in and around the Indian …
	M. M. Dash, I.: Padhi, S.	2011	Indian J Med Sci	Laboratory diagnosis of chikungunya virus: do we really need it?	Chikungunya (CHIK) fever is a re-emerging Aedes mosquito-transmitted viral disease caused by CHIK virus belonging to the Togaviridae family of genus Alphavirus. The disease is almost self-limiting, occurs with characteristic triad of sudden onset fever, rash and arthritis. During the recent outbreak CHIKV was also found to cause long-term arthralgia, severe neurological disease and even fatalitie…
	K. S. S. Davuluri, S.: Kakade, M.: Cherian, S.: Alagarasu, K.: Parashar, D.	2024	Front Cell Infect Microbiol	Explorations on the antiviral potential of zinc and magnesium salts against chikungunya virus: implications for therapeutics	BACKGROUND: Chikungunya virus (CHIKV), which causes chikungunya fever, is an arbovirus of public health concern with no approved antiviral therapies. A significant proportion of patients develop chronic arthritis after an infection. Zinc and magnesium salts help the immune system respond effectively against viral infections. This study explored the antiviral potential of zinc sulphate, zinc aceta…
	M. S. A. G. d. M. de Brito, M. S.: Perin, M. Y.: Côsso, I. S.: Bumlai, R. U. M.: Júnior, W. V. S.: Prado, A. Y. M.: da Cruz, T. C. D.: Avila, E. T. P.: Damazo, A. S.: Slhessarenko, R. D.	2023	Revista da Sociedade Brasileira de Medicina Tropical	Inflammation, fibrosis and E1 glycoprotein persistence in joint tissue of patients with post-Chikungunya chronic articular disease	Introduction: Chikungunya chronic joint disease causes debilitating arthralgia, significantly impacting the quality of life of affected individuals. Methods: In this study, patients underwent clinical follow-ups, joint biopsies, and pre-biopsy and 24 months post-biopsy serum dosage of cytokines. Results: All participants were female and had pain in 12 joints on average, with 41.17% exhibiting mod…
	T. Y. V. P. de Lima Cavalcanti, Mylena Ribeiro: de Paula, Sergio Oliveira: Franca, Rafael Freitas de Oliveira	2022	Viruses	A review on chikungunya virus epidemiology, pathogenesis and current vaccine development
	R. K. d. A. B. de Morais Alves Barbosa Oliveira, F.: Praça Pinto, G.: Timbó Queiroz, I.: Montenegro de Carvalho Araújo, F.: Wanderley Lopes, K.: Lúcia Sousa do Vale, R.: Rocha Queiroz Lemos, D.: Washington Cavalcante, J.: Machado Siqueira, A.: Carla Vinhal Frutuoso, L.: Carmen Duarte, E.: Silva Lima Neto, A.: Ricardo Ribas Freitas, A.: Pamplona de Góes Cavalcanti, L.	2022	PLoS One	Chikungunya Death Risk Factors in Brazil, in 2017: A case-control study	BACKGROUND: In 2016/2017 we had a major epidemic of chikungunya (CHIK) in Brazil, with many deaths. We evaluated to factors associated with deaths from CHIK that occurred in the city of Fortaleza, Brazil. METHODS: A matched case-control study was conducted (1:2), by sex, age (± 5 years) and neighborhood. Cases were CHIK deaths that occurred between January 1 and December 31, 2017, in Fortaleza, B…
	R. D. J. de Oliveira Souza, J. W. B.: Della Casa, V. S.: Santoro Rosa, D.: Renia, L.: Claser, C.	2024	Frontiers in Cellular and Infection Microbiology	Unraveling the complex interplay: immunopathology and immune evasion strategies of alphaviruses with emphasis on neurological implications	Arthritogenic alphaviruses pose a significant public health concern due to their ability to cause joint inflammation, with emerging evidence of potential neurological consequences. In this review, we examine the immunopathology and immune evasion strategies employed by these viruses, highlighting their complex mechanisms of pathogenesis and neurological implications. We delve into how these virus…
	H. H. S. M. de Paula, A. F.: das Chagas, R. R.: Moreira, J.: de Aguiar, R. S.: da Cruz Lamas, C.: Cardozo, S. V.	2020	J Clin Virol	Chikungunya fever: How accurate is the clinical-epidemiological diagnosis compared to the gold standard of molecular and serological laboratory diagnosis?	OBJECTIVE: To evaluate the accuracy of the current World Health Organization' (WHO) Chikungunya fever (CHIKF) clinical-epidemiological case definition against the gold standard of laboratory diagnosis. METHODS: This was a prospective study of patients seeking medical care at an Emergency Department in the metropolitan area of Rio de Janeiro, Brazil, from January to June 2018. Clinical features we…
	L. C.-S. Del Carpio-Orantes, E. R.: Luna-Ceballos, R. I.	2020	Arch Soc Esp Oftalmol (Engl Ed)	Ophthalmic manifestations of arbovirus infections in adults	INTRODUCTION AND OBJECTIVES: Emerging arbovirus infections have classic symptoms such as fever, arthralgia, or rash. As some of them have ophthalmic symptoms/signs, the main objective is to evaluate whether these findings could help to clarify the clinical diagnosis. MATERIAL AND METHODS: A descriptive and retrospective study was conducted, in which cases of adults who attended an evaluation in 2…
	J. J. Deller, Jr.: Russell, P. K.	1968	Am J Trop Med Hyg	Chikungunya disease
	R. K. Dhanwani, M.: Bhaskar, A. S. B.: Singh, R.: Patro, I. K.: Rao, P. V. L.: Parida, M. M.	2012	Virus Research	Characterization of Chikungunya virus infection in human neuroblastoma SH-SY5Y cells: Role of apoptosis in neuronal cell death
	C. N. D. G. Dias, B. M.: Lima, V. S.: Guerra-Gomes, I. C.: Araújo, J. M. G.: Gomes, J. D. S.: Araújo, D. A. M.: Medeiros, I. A.: Azevedo, Fdaa: Veras, R. C.: Janebro, D. I.: do Amaral, I. P. G.: Keesen, T. S. L.	2018	Immunology	Human CD8 T-cell activation in acute and chronic chikungunya infection
	G. P. Dobler, M.	2008	Infektoloski Glasnik	Chikungunya fever - invading tropical virus in the mediterranean region?	Chikungunya fever is a virus infection caused by a virus of the genus Alpha-virus, family Togaviridae. It is transmitted in nature exclusively by mosquitoes of the genus Aedes. It causes a febrile illness with prominent arthritis and incapacitating arthralgias, which may last for months. In 2004, a large outbreak started in East Africa, spread over India to Southeast Asia and caused an estimated …
	F. S. Dominguez, N.: Lukash, T.: Agback, P.: Palchevska, O.: Gould, J. R.: Meshram, C. D.: Prevelige, P. E.: Green, T. J.: Agback, T.: Frolova, E. I.: Frolov, I.	2021	Journal of Virology	NAP1L1 and NAP1L4 Binding to Hypervariable Domain of Chikungunya Virus nsP3 Protein Is Bivalent and Requires Phosphorylation
	L. N. Dupuis-Maguiraga, Marion: Brun, Sonia: Le Grand, Roger: Gras, Gabriel: Roques, Pierre	2012	PLoS neglected tropical diseases	Chikungunya disease: infection-associated markers from the acute to the chronic phase of arbovirus-induced arthralgia
	F. V. Edington, D.: Melo, P.	2018	Joint Bone Spine	Incidence of articular pain and arthritis after chikungunya fever in the Americas: A systematic review of the literature and meta-analysis	OBJECTIVE: To estimate the incidence of chronic articular symptoms after chikungunya virus infection of patients from the American continent. METHODS: We performed a systematic review of the literature using the MEDLINE, Web of Science and Scopus databases. We included only cohort studies conducted in the American continent reporting the incidence of chronic articular symptoms after chikungunya v…
	M. N. Escobar, A. J.: Loaiza-Osorio, S.: Barona, J. S.: Rosso, F.	2017	Emerg Infect Dis	Pregnant Women Hospitalized with Chikungunya Virus Infection, Colombia, 2015	In 2015 in Colombia, 60 pregnant women were hospitalized with chikungunya virus infections confirmed by reverse transcription PCR. Nine of these women required admission to the intensive care unit because of sepsis with hypoperfusion and organ dysfunction; these women met the criteria for severe acute maternal morbidity. No deaths occurred. Fifteen women delivered during acute infection; some rec…
	K. G. Essackjee, S.: Ramchurn, S. K.: Cheeneebash, J.: Walker-Bone, K.	2013	Postgrad Med J	Prevalence of and risk factors for chronic arthralgia and rheumatoid-like polyarthritis more than 2 years after infection with chikungunya virus	OBJECTIVES: Chikungunya virus (CHIKV), transmitted to humans from infected mosquitoes, causes acute fever, arthralgia and rash. There is increasing evidence that it also causes longer-term rheumatic symptoms. In a circumscribed part of Mauritius where infectivity was high, a cohort of inhabitants was surveyed with the objectives of assessing the prevalence of and risk factors for chronic musculos…
	W. A. P. Eyer-Silva, H. B. Neto: Silva, G. A.: Ferry, F. R.	2016	Rev Soc Bras Med Trop	A case of chikungunya virus disease presenting with remarkable acute arthritis of a previously damaged finger joint	Chikungunya virus (CHIKV) is a mosquito-borne arthritogenic alphavirus that has recently been introduced to Brazil. We report the case of a 36-year-old male patient from the City of Rio de Janeiro who developed molecularly-confirmed CHIKV disease and whose clinical picture was remarkable because of acute arthritis of an interphalangeal joint that had been damaged by trauma 8 years previously. Thi…
	I. L. Faraone, F.: Ponticelli, M.: De Tommasi, N.: Milella, L.	2020	Molecules	Recent Clinical and Preclinical Studies of Hydroxychloroquine on RNA Viruses and Chronic Diseases: A Systematic Review	The rapid spread of the new Coronavirus Disease 2019 (COVID-19) has actually become the newest challenge for the healthcare system since, to date, there is not an effective treatment. Among all drugs tested, Hydroxychloroquine (HCQ) has attracted significant attention. This systematic review aims to analyze preclinical and clinical studies on HCQ potential use in viral infection and chronic disea…
	X. H. Flandes, C. A.: Palani, S.: Abbas, K.: Bennett, C.: Caro, W. P.: Hutubessy, R.: Khazhidinov, K.: Lambach, P.: Maure, C.: Marshall, C.: Rojas, D. P.: Rosewell, A.: Sahastrabuddhe, S.: Tufet, M.: Wilder-Smith, A.: Beasley, D. W. C.: Bourne, N.: Barrett, A. D. T.	2024	Vaccine	Vaccine value profile for Chikungunya	Chikungunya virus (CHIKV) a mosquito-borne alphavirus is the causative agent of Chikungunya (CHIK), a disease with low mortality but high acute and chronic morbidity resulting in a high overall burden of disease. After the acute disease phase, chronic disease including persistent arthralgia is very common, and can cause fatigue and pain that is severe enough to limit normal activities. On average…
	M. J. Foissac, Emilie: Ray, Simon: Guérin, Bruno: Simon, Fabrice	2015	Emerging infectious diseases	Post-chikungunya rheumatoid arthritis, Saint Martin
	E. D. M. Fourie, J. G.	1979	S Afr Med J	Rheumatoid arthritic syndrome after chikungunya fever	An outbreak of chikungunya fever which occurred during April 1977 among a group of high-school children from Pretoria after a visit to the northern Transvaal bushveld is reported. Some of the adults who accompanied the pupils also contracted the disease. The adults suffered more severely from the chronic arthritic form of the disease than did the children. In some cases the episodic polyarthritis…
	J. M. D. Fox, Michael S	2016	The Journal of Immunology	Immune-mediated protection and pathogenesis of chikungunya virus
	R. H. Franssila, K.	2006	Best Practice and Research: Clinical Rheumatology	Viral causes of arthritis	Several viruses cause postinfectious arthritis. The disease is a typical manifestation of arthritogenic alphaviruses, rubella virus and human parvovirus B19. In addition, arthritis is not uncommon after infection by HIV, cytomegalovirus, hepatitis B virus, hepatitis C virus, or Epstein-Barr virus (EBV). Also prolonged arthritis may result from viral infections, particularly with alphaviruses and …
	J. Y. L. C. Fu, C. L.: Vythilingam, I.: Sulaiman, W. Y. W.: Wong, H. V.: Chan, Y. F.: Sam, I. C.	2019	J Gen Virol	An amino acid change in nsP4 of chikungunya virus confers fitness advantage in human cell lines rather than in Aedes albopictus	Chikungunya virus (CHIKV) has caused large-scale epidemics of fever, rash and arthritis since 2004. This unprecedented re-emergence has been associated with mutations in genes encoding structural envelope proteins, providing increased fitness in the secondary vector Aedes albopictus. In the 2008-2013 CHIKV outbreaks across Southeast Asia, an R82S mutation in non-structural protein 4 (nsP4) emerge…
	T. L. C. Fuller, G.: Genaro Estevam, C.: Rafael Angelo, J.: Abiodun, G. J.: Halai, U. A.: De Santis, B.: Carvalho Sequeira, P.: Machado Araujo, E.: Alves Sampaio, S.: Lima de Mendonça, M. C.: Fabri, A.: Ribeiro, R. M.: Harrigan, R.: Smith, T. B.: Raja Gabaglia, C.: Brasil, P.: Bispo de Filippis, A. M.: Nielsen-Saines, K.	2017	PLoS One	Behavioral, climatic, and environmental risk factors for Zika and Chikungunya virus infections in Rio de Janeiro, Brazil, 2015-16	The burden of arboviruses in the Americas is high and may result in long-term sequelae with infants disabled by Zika virus infection (ZIKV) and arthritis caused by infection with Chikungunya virus (CHIKV). We aimed to identify environmental drivers of arbovirus epidemics to predict where the next epidemics will occur and prioritize municipalities for vector control and eventual vaccination. We sc…
	L. M. Gan, F. W.	2011	Current Opinion in Rheumatology	State of the art: what we know about infectious agents and myositis
	V. K. D. Ganesan, Bin: Reid, St Patrick	2017	Viruses	Chikungunya virus: pathophysiology, mechanism, and modeling
	M. A. G. Ganu, A. S.	2011	J Assoc Physicians India	Post-chikungunya chronic arthritis--our experience with DMARDs over two year follow up	AIM: 1) To study clinical features and laboratory findings in patients of post chikungunya chronic arthritis (PCCA). 2) To study effectivity of disease modifying antirheumatic drugs (DMARDs) in treatment of post-chikungunya chronic arthritis. MATERIALS AND METHODS: Sixteen Chikungunya IgM positive patients having arthritis lasting more than 3 months in spite of NSAIDs and Hydroxychloroquine thera…
	C. L. B. Gardner, C. W.: Higgs, S. T.: Klimstra, W. B.: Ryman, K. D.	2012	Virology	Interferon-alpha/beta deficiency greatly exacerbates arthritogenic disease in mice infected with wild-type chikungunya virus but not with the cell culture-adapted live-attenuated 181/25 vaccine candidate	In humans, chikungunya virus (CHIKV) infection causes fever, rash, and acute and persisting polyarthralgia/arthritis associated with joint swelling. We report a new CHIKV disease model in adult mice that distinguishes the wild-type CHIKV-LR strain from the live-attenuated vaccine strain (CHIKV-181/25). Although eight-week old normal mice inoculated in the hind footpad developed no hind limb swell…
	J. A. Gardner, Itaru: Le, Thuy T: Larcher, Thibaut: Major, Lee: Roques, Pierre: Schroder, Wayne A: Higgs, Stephen: Suhrbier, Andreas	2010	Journal of virology	Chikungunya virus arthritis in adult wild-type mice
	P. Gasque	2013	Birkhauser Advances in Infectious Diseases	Chikungunya virus infection	Chikungunya virus (CHIKV) belongs to the "old world" Alphavirus family and is an arbovirus transmitted by Aedes mosquitoes. It is a tropical disease originally described in central/east Africa in the 1950s, but the recent re-emergence from2004 in Africa and rapid spread in and around the Indian Ocean (Reunion island, India, Malaysia) as well as Europe (Italy) led to several millions of cases with…
	P. B. Gasque, Marie Christine Jaffar: Reyes, Marcela Mercado: Viasus, Diego	2016	The Journal of infectious diseases	Chikungunya pathogenesis: from the clinics to the bench
	P. C. Gasque, Therese: Lecuit, Marc: Roques, Pierre: Ng, Lisa FP	2015	Vector-Borne and Zoonotic Diseases	Chikungunya virus pathogenesis and immunity
	P. J.-B. Gasque, M. C.	2015	Future Virology	Chikungunya alphavirus infection in the nervous system and possible mechanisms of pathogenesis	Chikungunya alphavirus (CHIKV) is transmitted by mosquitoes. Recent worldwide epidemics have revealed that CHIKV infects mainly muscles and joint tissues. Patients will suffer from arthralgia from months to years and leading to chronic arthritis. While CHIKV neuroinfection of susceptible hosts such as neonates is rare, it can lead to severe meningoencephalitis and encephalitis. CHIKV preferential…
	L. A. T. Gauri, A.: Fatima, Q.: Yadav, H.: Singh, A.: Jaipal, H. P.: Chaudhary, A.	2016	J Assoc Physicians India	Clinical Spectrum of Chikungunya in Bikaner (North Western India) in 2006 and Follow up of Patients for Five Years	OBJECTIVE: To find out clinical and laboratory profile of patients of chikungunya outbreak in 2006 in Bikaner (North-West Rajasthan) and follow up of chikungunya patients for 5 years. METHODS: Study was conducted among 50 chikungunya patients. For this study the inclusion criteria was clinical presentation consistent with chikungunya virus infection (e.g. abrupt onset of fever and/or polyarthralg…
	T. L. Geng, Tao: Yang, Duomeng: Harrison, Andrew G: Vella, Anthony T: Fikrig, Erol: Wang, Penghua	2021	The Journal of Infectious Diseases	A critical role for STING signaling in limiting pathogenesis of Chikungunya virus
	T. T. L. Geng, T.: Yang, D. M.: Harrison, A. G.: Vella, A. T.: Fikrig, E.: Wang, P. H.	2021	Journal of Infectious Diseases	A Critical Role for STING Signaling in Limiting Pathogenesis of Chikungunya Virus
	P. F. Gérardin, A.: Michault, A.: Mussard, C.: Boussaïd, K.: Rollot, O.: Grivard, P.: Kassab, S.: Bouquillard, E.: Borgherini, G.: Gaüzère, B. A.: Malvy, D.: Bréart, G.: Favier, F.	2013	Arthritis Res Ther	Predictors of Chikungunya rheumatism: a prognostic survey ancillary to the TELECHIK cohort study	INTRODUCTION: Long-lasting relapsing or lingering rheumatic musculoskeletal pain (RMSP) is the hallmark of Chikungunya virus (CHIKV) rheumatism (CHIK-R). Little is known on their prognostic factors. The aim of this prognostic study was to search the determinants of lingering or relapsing RMSP indicative of CHIK-R. METHODS: Three hundred and forty-six infected adults (age≥15 years) having declared…
	E. S. R. D. S. Girão, B. G.: do Amaral, E. S.: Costa, P. E. G.: Pereira, K. B.: de Araujo Filho, A. H.: Hyppolito, E. B.: Mota, M. U.: Marques, Lcbf: Costa de Oliveira, C. M.: da Silva, S. L.: Garcia, J. H. P.: Fernandes, Pfcbc	2017	Transplant Proc	Chikungunya Infection in Solid Organ Transplant Recipients	BACKGROUND: Chikungunya virus (CHIKV) is an emerging mosquito-borne disease that causes acute febrile polyarthralgia and arthritis. CHIKV has spread rapidly to the Americas and, in Brazil, autochthonous cases are increasingly been reported. Solid organ transplant (SOT) recipients who travel to or live in CHIKV endemic areas are under high risk of acquiring the disease. Few data exist regarding th…
	L. Y. H.-P. Goh, J.: Prow, N. A.: Gardner, J.: Bielefeldt-Ohmann, H.: Pyke, A. T.: Suhrbier, A.: Hall, R. A.	2013	Clin Immunol	Neutralizing monoclonal antibodies to the E2 protein of chikungunya virus protects against disease in a mouse model	Chikungunya virus (CHIKV) recently caused the largest epidemic ever recorded for this virus involving an estimated 1.4-6.5million cases, with imported cased reported in over 40 countries. The number of monoclonal antibodies specific for this re-emerging alphavirus is currently limited. Herein we describe the generation and characterisation of five monoclonal antibodies specific for the E2 glycopr…
	R. M. R. Gokhale, M. V.: Kotnis, S. D.: Sathe, P. S.	2009	J Commun Dis	Clinico-epidemiological profile of cases of fever with arthritis (Chikugunya) attending Urban Health Centre, Solapur	This communication describes the findings of a hospital and community survey conducted in the UHC catchment area of solapur city to find out clinico-epidemiological profile of cases of chikungunya fever during mid 2006. A total of 208 cases who attended UHC and 962 community members were studied. 20-44 was the mostly affected age-group and Females outnumber male hospital attendees. Major presenti…
	E. Y. B. Gong, J. F.: Ivens, T.: Van der Auwera, M.: Van Kerckhove, B.: Kraus, G.	2013	Methods Mol Biol	Development of a high-throughput antiviral assay for screening inhibitors of chikungunya virus and generation of drug-resistant mutations in cultured cells	Chikungunya virus (CHIKV) is a mosquito-borne Alphavirus that has already infected millions of people in recent large-scale epidemics in Africa, the islands of the Indian Ocean, South and Southeast Asia, and northern Italy. The infection is still ongoing in many countries, such as India. Although the fatal rate is approximately 0.1% in the La Réunion outbreak, it causes painful arthritis-like sym…
	B. A. M. Goupil, Christopher N	2016	The open rheumatology journal	A review of chikungunya virus-induced arthralgia: clinical manifestations, therapeutics, and pathogenesis
	B. A. M. Goupil, Margaret A: Martin, Matthew J: McCracken, Michael K: Christofferson, Rebecca C: Mores, Christopher N	2016	PloS one	Novel lesions of bones and joints associated with chikungunya virus infection in two mouse models of disease: new insights into disease pathogenesis
	N. M. Gualberto Cavalcanti, K.: Branco Pinto Duarte, A. L.: Jesus Barreto de Melo Rêgo, M.: Cristiny Pereira, M.: da Rocha Pitta, I.: Diniz Lopes Marques, C.: Galdino da Rocha Pitta, M.	2019	Acta Tropica	IL-27 in patients with Chikungunya fever: A possible chronicity biomarker?	Background/purpose: Although many patients with chikungunya virus disease (CHIKVD), an arboviral disease characterized by sudden fever and incapacitating poliartralgia, develop chronic articular symptoms, the mechanisms involved in CHIKVD's chronification and its possible biomarkers remain poorly understood. Interleukin (IL)-17A, IL-21, IL-22, IL-29, and transforming growth factor (TGF)-β have be…
	N. M. V. Gualberto Cavalcanti, K.: Branco Pinto Duarte, A. L.: Barreto de Melo Rêgo, M. J.: Pereira, M. C.: da Rocha Pitta, I.: Diniz Lopes Marques, C.: Galdino da Rocha Pitta, M.	2020	Virus Res	Increased serum levels of galectin-9 in patients with chikungunya fever	Chikungunya fever (CHIKF) is an arboviral disease that has caused an epidemic burst of chronic inflammatory joint disease in Latin America in the last few years. Efforts are being spent in understanding the mechanisms by which it may cause such articular damage and in determining possible biomarkers of the disease. Galectins (GAL) are a family of animal lectins with an affinity for beta-galactosi…
	I. H. Guerrero-Arguero, T. R.: Tass, E. S.: Berges, B. K.: Robison, R. A.	2020	Plos One	A comparison of Chikungunya virus infection, progression, and cytokine profiles in human PMA-differentiated U937 and murine RAW264.7 monocyte derived macrophages
	X. R. Guillot, A.: Gasque, P.	2020	J Infect Dis	Chikungunya-Induced Arthritis in Reunion Island: A Long-Term Observational Follow-Up Study Showing Frequently Persistent Joint Symptoms, Some Cases of Persistent Chikungunya Immunoglobulin M Positivity, and No Anticyclic Citrullinated Peptide Seroconversion After 13 Years	BACKGROUND: Reunion Island was struck by a massive Chikungunya outbreak in 2005-2006. Chikungunya infection is characterized by inflammatory joint symptoms, which may evolve into chronic arthritis. METHODS: In this long-term longitudinal observational monocentric study, after the 2005-2006 outbreak in Reunion Island, 159 patients were first referred to a rheumatologist for post-Chikungunya chroni…
	B. M. M. Gunn, T. E.: Whitmore, A. C.: Blevins, L. K.: Hueston, L.: Fraser, R. J.: Herrero, L. J.: Ramirez, R.: Smith, P. N.: Mahalingam, S.: Heise, M. T.	2012	PLoS Pathog	Mannose binding lectin is required for alphavirus-induced arthritis/myositis	Mosquito-borne alphaviruses such as chikungunya virus and Ross River virus (RRV) are emerging pathogens capable of causing large-scale epidemics of virus-induced arthritis and myositis. The pathology of RRV-induced disease in both humans and mice is associated with induction of the host inflammatory response within the muscle and joints, and prior studies have demonstrated that the host complemen…
	S. M. Gupta, K. P.: Gupta, R.: Singh, S. B.	2021	Int Immunopharmacol	Andrographolide - A prospective remedy for chikungunya fever and viral arthritis	AIM: Andrographolide, the major bioactive compound of the plant Andrographis paniculata, exerts anti-inflammatory, cyto-, neuro- and hepato-protective effects. Traditional remedies for infectious diseases include A. paniculata for maladies like fever, pain, rashes which are associated with chikungunya and other arboviral diseases. Since andrographolide and A. paniculata have potent antiviral prop…
	N. N. B. Haese, R. M.: Hawman, D. W.: Heise, M. T.: Morrison, T. E.: Streblow, D. N.	2016	Journal of Infectious Diseases	Animal Models of Chikungunya Virus Infection and Disease
	K. C. B. Haist, K. S.: Davenport, B. J.: Morrison, T. E.	2017	Plos Pathogens	Inflammatory monocytes mediate control of acute alphavirus infection in mice
	A. R. A. Hakami, A. A.: Alqahtani, M.: Alraey, Y.: Alhefzi, R. A.: Alasmari, S.: Makkawi, M.: Dobie, G.: Mir, M.: Alshahrani, M.: Dera, A.: Alfaifi, M.: Al Shahrani, M.: Matari, A.: Asiry, A. E.	2021	Virol J	Detection of chikungunya virus in the Southern region, Saudi Arabia	BACKGROUND AND AIM: Despite the fact that the chikungunya viral infection is a neglected disease, complications such as hemorrhagic fever, arthritis, and lymphopenia remain a health concern. The aim of this study was to determine the prevalence of the chikungunya virus in the Southern Region, Saudi Arabia. Enzyme immunoassay and polymerase chain reaction have been compared between samples. MATERI…
	M. S. A. Hakim, Abu T	2022	Viruses	Understanding the Biology and Immune Pathogenesis of Chikungunya Virus Infection for Diagnostic and Vaccine Development
	M. S. A. Hakim, A. T.	2023	Viruses	Understanding the Biology and Immune Pathogenesis of Chikungunya Virus Infection for Diagnostic and Vaccine Development	Chikungunya virus, the causative agent of chikungunya fever, is generally characterized by the sudden onset of symptoms, including fever, rash, myalgia, and headache. In some patients, acute chikungunya virus infection progresses to severe and chronic arthralgia that persists for years. Chikungunya infection is more commonly identified in tropical and subtropical regions. However, recent expansio…
	M. A. K. Hasan, M. A.: Datta, A.: Mazumder, M. H.: Hossain, M. U.	2015	Mol Immunol	A comprehensive immunoinformatics and target site study revealed the corner-stone toward Chikungunya virus treatment	Recent concerning facts of Chikungunya virus (CHIKV); a Togaviridae family alphavirus has proved this as a worldwide emerging threat which causes Chikungunya fever and devitalizing arthritis. Despite severe outbreaks and lack of antiviral drug, a mere progress has been made regarding to an epitope-based vaccine designed for CHIKV. In this study, we aimed to design an epitope-based vaccine that ca…
	A. W. Hassantoufighi, I.: Higgs, J.	2017	Mil Med	Ultrasonographic Evidence of Persistent Synovitis in a Chikungunya-Infected Service Member	Chikungunya virus (CHIKV) is an arthropod-borne alphavirus initially endemic to Central and East Africa but now spreading to Asia, Europe, and most recently the Western hemisphere. CHIKV infection initially presents as an acute, nonspecific febrile syndrome with rash and polyarthralgia, later leading to a chronic arthritis clinically similar to rheumatoid arthritis. We report a case of an active …
	D. W. B. Hawman, K. S.: Morrison, T. E.	2014	Future Virology	Mechanisms underlying the pathogenesis of arthritogenic alphaviruses: host immune responses and virus persistence
	D. W. F. Hawman, Julie M: Ashbrook, Alison W: May, Nicholas A: Schroeder, Kristin MS: Torres, Raul M: Crowe, James E: Dermody, Terence S: Diamond, Michael S: Morrison, Thomas E	2016	Cell reports	Pathogenic chikungunya virus evades B cell responses to establish persistence
	D. W. M. Hawman, Thomas E	2016	Chikungunya Virus: Advances in Biology, Pathogenesis, and Treatment	Chikungunya Virus Pathogenesis
	D. W. S. Hawman, Kristina A: Montgomery, Stephanie A: Pal, Pankaj: Oko, Lauren: Diamond, Michael S: Morrison, Thomas E	2013	Journal of virology	Chronic joint disease caused by persistent Chikungunya virus infection is controlled by the adaptive immune response
	R. L. N. M. Hayd, M. R.: Naveca, F.: Amdur, R.: Suchowiecki, K.: Watson, H.: Firestein, G. S.: Simon, G.: Chang, A. Y.	2020	Clin Rheumatol	Persistent chikungunya arthritis in Roraima, Brazil	BACKGROUND: The Amazon region of Brazil experienced a large epidemic of East Central South African (ECSA) chikungunya virus (CHIKV) in 2017 and continuous transmission of CHIKV persists. The impact of chronic arthritis caused by ECSA CHIKV is unknown. OBJECTIVE: The study aim was to describe the duration, severity, and characteristics of CHIKV arthritis in Roraima, Brazil, in comparison with loca…
	F. G. K. Henderson Sousa, A.: Findlay-Greene, F.: Bowolaksono, A.: Sasmono, R. T.: Stevens, C.: Barlow, P. G.	2023	DMM Disease Models and Mechanisms	Evolution and immunopathology of chikungunya virus informs therapeutic development	Chikungunya virus (CHIKV), a mosquito-borne alphavirus, is an emerging global threat identified in more than 60 countries across continents. The risk of CHIKV transmission is rising due to increased global interactions, year-round presence of mosquito vectors, and the ability of CHIKV to produce high host viral loads and undergo mutation. Although CHIKV disease is rarely fatal, it can progress to…
	L. B. Henß, S.: Weidner, T.: Biedenkopf, N.: Sliva, K.: Weber, C.: Becker, S.: Schnierle, B. S.	2016	Virol J	Suramin is a potent inhibitor of Chikungunya and Ebola virus cell entry	BACKGROUND: Chikungunya virus (CHIKV) is a mosquito-transmitted alphavirus that causes high fever, rash, and recurrent arthritis in humans. It has efficiently adapted to Aedes albopictus, which also inhabits temperate regions and currently causes large outbreaks in the Caribbean and Latin America. Ebola virus (EBOV) is a member of the filovirus family. It causes the Ebola virus disease (EDV), for…
	L. J. F. Herrero, S. S.: Sheng, K. C.: Chen, W.: Forwood, M. R.: Bucala, R.: Mahalingam, S.	2015	J Virol	Pentosan Polysulfate: a Novel Glycosaminoglycan-Like Molecule for Effective Treatment of Alphavirus-Induced Cartilage Destruction and Inflammatory Disease	Arthritogenic alphaviruses such as Ross River virus (RRV) and chikungunya virus (CHIKV) cause large-scale epidemics of severe musculoskeletal disease and have been progressively expanding their global distribution. Since its introduction in July 2014, CHIKV now circulates in the United States. The hallmark of alphavirus disease is crippling pain and inflammation of the joints, a similar immunopat…
	L. J. L. Herrero, B. A.: Bettadapura, J.: Jian, P.: Herring, B. L.: Hey-Cunningham, W. J.: Sheng, K. C.: Zakhary, A.: Mahalingam, S.	2014	Journal of General Virology	Characterization of Barmah Forest virus pathogenesis in a mouse model
	L. J. N. Herrero, M.: Srikiatkhachorn, A.: Gu, R.: Anantapreecha, S.: Fingerle-Rowson, G.: Bucala, R.: Morand, E.: Santos, L. L.: Mahalingam, S.	2011	Proceedings of the National Academy of Sciences of the United States of America	Critical role for macrophage migration inhibitory factor (MIF) in Ross River virus-induced arthritis and myositis
	L. J. S. Herrero, K. C.: Jian, P.: Taylor, A.: Her, Z.: Herring, B. L.: Chow, A.: Leo, Y. S.: Hickey, M. J.: Morand, E. F.: Ng, L. F. P.: Bucala, R.: Mahalingam, S.	2013	Arthritis and Rheumatism	Macrophage Migration Inhibitory Factor Receptor CD74 Mediates Alphavirus-Induced Arthritis and Myositis in Murine Models of Alphavirus Infection
	L. J. T. Herrero, A.: Wolf, S.: Mahalingam, S.	2015	Best Practice and Research: Clinical Rheumatology	Arthropod-borne arthritides	Infections with several types of viral and bacterial pathogens are able to cause arthritic disease. Arthropod vectors such as ticks and mosquitoes transmit a number of these arthritis-causing pathogens, and as these vectors increase their global distribution, so too do the diseases they spread. The typical clinical manifestations of infectious arthritis are often similar in presentation to rheuma…
	L. N. Herrero, M.: Bettadapura, J.: Gahan, M. E.: Mahalingam, S.	2011	Current Drug Targets	Applications of Animal Models of Infectious Arthritis in Drug Discovery: A focus on Alphaviral Disease
	B. M. D. G. Hibl, N. J. M.: Kneubehl, A. R.: Vogt, M. B.: Spencer Clinton, J. L.: Rico-Hesse, R. R.	2021	Plos Neglected Tropical Diseases	Mosquito-bite infection of humanized mice with chikungunya virus produces systemic disease with long-term effects
	P. S. N. Ho, M. M.: Chu, J. J.	2010	Virol J	Establishment of one-step SYBR green-based real time-PCR assay for rapid detection and quantification of chikungunya virus infection	Chikungunya virus (CHIKV) is a mosquito-borne alphavirus and one of the prevalent re-emerging arbovirus in tropical and subtropical regions of Asia, Africa, and Central and South America. It produces a spectrum of illness ranging from inapparent infection to moderate febrile illness as well as severe arthralgia or arthritis affecting multiple joints. In this study, a quantitative, one-step real-t…
	J.-J. J. B. Hoarau, Marie-Christine: Krejbich Trotot, Pascale: Das, Trina: Li-Pat-Yuen, Ghislaine: Dassa, Bérengère: Denizot, Mélanie: Guichard, Elsa: Ribera, Anne: Henni, Tawfiq	2010	The Journal of Immunology	Persistent chronic inflammation and infection by Chikungunya arthritogenic alphavirus in spite of a robust host immune response
	J. J. B. Hoarau, M. C. J.: Trotot, P. K.: Das, T.: Li-Pat-Yuen, G.: Dassa, B.: Denizot, M.: Guichard, E.: Ribera, A.: Henni, T.: Tallet, F.: Moiton, M. P.: Gauzère, B. A.: Bruniquet, S.: Bandjee, Z. J.: Morbidelli, P.: Martigny, G.: Jolivet, M.: Gay, F.: Grandadam, M.: Tolou, H.: Vieillard, V.: Debré, P.: Autran, B.: Gasque, P.	2010	Journal of Immunology	Persistent chronic inflammation and infection by Chikungunya arthritogenic alphavirus in spite of a robust host immune response	Alphaviruses, including Chikungunya virus (CHIKV), produce a transient illness in humans, but severe forms leading to chronic incapacitating arthralgia/arthritis have been reported by mechanisms largely ill-characterized. The pathogenesis of CHIKV was addressed in a prospective cohort study of 49 hospitalized patients from Reunion Island subsequently categorized into two distinct groups at 12 mo …
	J. J. J. B. Hoarau, M. C.: Krejbich Trotot, P.: Das, T.: Li-Pat-Yuen, G.: Dassa, B.: Denizot, M.: Guichard, E.: Ribera, A.: Henni, T.: Tallet, F.: Moiton, M. P.: Gauzère, B. A.: Bruniquet, S.: Jaffar Bandjee, Z.: Morbidelli, P.: Martigny, G.: Jolivet, M.: Gay, F.: Grandadam, M.: Tolou, H.: Vieillard, V.: Debré, P.: Autran, B.: Gasque, P.	2010	J Immunol	Persistent chronic inflammation and infection by Chikungunya arthritogenic alphavirus in spite of a robust host immune response	Alphaviruses, including Chikungunya virus (CHIKV), produce a transient illness in humans, but severe forms leading to chronic incapacitating arthralgia/arthritis have been reported by mechanisms largely ill-characterized. The pathogenesis of CHIKV was addressed in a prospective cohort study of 49 hospitalized patients from Reunion Island subsequently categorized into two distinct groups at 12 mo …
	C. Hogeboom	2015	Mol Immunol	Peptide motif analysis predicts alphaviruses as triggers for rheumatoid arthritis	Rheumatoid arthritis (RA) develops in response to both genetic and environmental factors. The strongest genetic determinant is HLA-DR, where polymorphisms within the P4 and P6 binding pockets confer elevated risk. However, low disease concordance across monozygotic twin pairs underscores the importance of an environmental factor, probably infectious. The goal of this investigation was to predict …
	B. S. G.-S. Hollidge, F.: Soldan, S. S.	2010	Journal of Neuroimmune Pharmacology	Arboviral Encephalitides: Transmission, Emergence, and Pathogenesis
	B. S. W. Hollidge, S. R.: Soldan, S. S.	2011	Viruses	The role of interferon antagonist, non-structural proteins in the pathogenesis and emergence of arboviruses	A myriad of factors favor the emergence and re-emergence of arthropod-borne viruses (arboviruses), including migration, climate change, intensified livestock production, an increasing volume of international trade and transportation, and changes to ecosystems (e.g., deforestation and loss of biodiversity). Consequently, arboviruses are distributed worldwide and represent over 30% of all emerging …
	J. P. M. Hong, M. K.: Davenport, B. J.: Morrison, T. E.: Diamond, M. S.	2019	Journal of Virology	Clearance of Chikungunya Virus Infection in Lymphoid Tissues Is Promoted by Treatment with an Agonistic Anti-CD137 Antibody
	M. L. D.-C. Horcada, C.: Garrido, L.	2015	Reumatol Clin	Chikungunya fever. Rheumatic manifestations of an emerging disease in Europe	Chikungunya fever is a viral disease caused by an alphavirus belonging to the Togaviridae family, transmitted by several species of Aedes mosquitoes: Aedes aegypti and Aedes albopictus (A. albopictus). It is endemic in Africa and Asia with recurrent outbreaks. It is an emerging disease and cases in Europe transmitted by A. albopictus have been established in Mediterranean areas. The first autocht…
	C. C. Hua, B	2017	Current rheumatology reports	Chikungunya virus-associated disease
	R. D. K. Huits, J.: Van Den Berg, R.: Chong, L.: Tsoumanis, A.: Eggermont, K.: Bartholomeeusen, K.: Ariën, K. K.: Jacobs, J.: Van Esbroeck, M.: Bottieau, E.: Cnops, L.	2018	PLoS One	Chikungunya virus infection in Aruba: Diagnosis, clinical features and predictors of post-chikungunya chronic polyarthralgia	BACKGROUND: Chikungunya virus (CHIKV) emerged in Aruba for the first time in 2014. We studied the clinical presentation of acute CHIKV infection and the contribution of serologic and molecular assays to its diagnosis. In a cohort of confirmed CHIKV cases, we analysed the frequency, duration and predictors of post-chikungunya chronic polyarthralgia (pCHIK-CPA), defined as joint pains lasting longe…
	K. M. C. Hussain, J. J. H.	2011	Future Virology	Insights into the interplay between chikungunya virus and its human host	Chikungunya virus (CHIKV) is a re-emerging arbovirus known to cause chronic arthritis with rare cases of neurological and hepatic complications. Nevertheless, infections with CHIKV can result in high morbidity and mortality rates. CHIKV is considered endemic in countries across Asia and Africa, with Europe and America also experiencing autochthonous transmission. This review highlights recent con…
	R. A. Hussain, I.: Memish, Z. A.	2013	East Mediterr Health J	Chikungunya virus: emergence of an arthritic arbovirus in Jeddah, Saudi Arabia
	H. A. P. Imad, J.: Nakayama, E. E.: Suzuki, K.: Ibrahim, A. M.: Afaa, A.: Azeema, A.: Nazfa, A.: Yazfa, A.: Ahmed, A.: Saeed, A.: Waheed, A.: Shareef, F.: Islam, M. M.: Anees, S. M.: Saleem, S.: Aroosha, A.: Afzal, I.: Leaungwutiwong, P.: Piyaphanee, W.: Phumratanaprapin, W.: Shioda, T.	2021	Am J Trop Med Hyg	Clinical Features of Acute Chikungunya Virus Infection in Children and Adults during an Outbreak in the Maldives	The chikungunya virus is an arthritogenic arbovirus that has re-emerged in many tropical and subtropical regions, causing explosive outbreaks. This re-emergence is due to a genomic polymorphism that has increased the vector susceptibility of the virus. The majority of those infected with chikungunya virus exhibit symptoms of fever, rash, and debilitating polyarthralgia or arthritis. Symptoms can …
	M. N. H. Islam, M. A.: Khaleque, M. A.: Karim, M. R.: Khan, M. R.: Mia, A. H.: Ali, M. S.	2012	Mymensingh Med J	Chikungunya virus infection, a threat to public health	Many countries in the world have reported human infections by chikungunya virus (CHIKV) a mosquito-borne togavirus belonging to the genus alpha virus. After half a century of focal out breaks of acute febrile poly arthralgia, the disease had spread unexpectedly in the past decade with large outbreaks in Africa around the Indian Ocean and in Bangladesh. In Asia, CHIKV is thought to be transmitted …
	M. C. D. Jaffar-Bandjee, Trina: Hoarau, Jean Jacques: Trotot, Pascale Krejbich: Denizot, Mélanie: Ribera, Anne: Roques, Pierre: Gasque, Philippe	2009	Microbes and infection	Chikungunya virus takes centre stage in virally induced arthritis: possible cellular and molecular mechanisms to pathogenesis
	M. C. R. Jaffar-Bandjee, Duksha: Gauzere, Bernard Alex: Hoarau, Jean Jacques: Krejbich-Trotot, Pascale: Robin, Stephanie: Ribera, Anne: Selambarom, Jimmy: Gasque, Philippe	2010	Expert review of anti-infective therapy	Emergence and clinical insights into the pathology of Chikungunya virus infection
	J. N. Jain, V.: Kumar, A.: Shrinet, J.: Srivastava, P.: Chaturvedi, S.: Sunil, S.	2019	Viruses-Basel	Establishment and Comparison of Pathogenicity and Related Neurotropism in Two Age Groups of Immune Competent Mice, C57BL/6J Using an Indian Isolate of Chikungunya Virus (CHIKV)
	A. I. Javaid, Aroosa: Ashfaq, Usman Ali: Arshad, Maham: Irshad, Shakeel: Saif, Saira	2022	Future Virology	An overview of chikungunya virus molecular biology, epidemiology, pathogenesis, treatment and prevention strategies
	E. G. Javelle, P.: Simon, F.	2015	The Lancet Infectious Diseases	Chikungunya, the emerging migratory rheumatism
	E. R. Javelle, A.: Degasne, I.: Gaüzère, B. A.: Marimoutou, C.: Simon, F.	2015	PLoS Negl Trop Dis	Specific management of post-chikungunya rheumatic disorders: a retrospective study of 159 cases in Reunion Island from 2006-2012	BACKGROUND: Since 2003, the tropical arthritogenic chikungunya (CHIK) virus has become an increasingly medical and economic burden in affected areas as it can often result in long-term disabilities. The clinical spectrum of post-CHIK (pCHIK) rheumatic disorders is wide. Evidence-based recommendations are needed to help physicians manage the treatment of afflicted patients. PATIENTS AND METHODS: W…
	W. D. H. Jayamali, Hmmtb: Kulatunga, A.	2017	J Med Case Rep	A young female presenting with unilateral sacroiliitis following dengue virus infection: a case report	BACKGROUND: Dengue is a common arthropod-borne viral infection in Sri Lanka which is spread by the mosquitos of the genus Aedes. The clinical features of dengue include high-grade fever associated with arthralgia and myalgia. However, dengue virus is not considered an arthritogenic virus. We report a case of a previously healthy young female who presented with imaging-confirmed right-sided sacroi…
	J. L. Jin, N. M.: Chen, D. H.: Liao, M.: Fox, J. M.: Shimak, R. M.: Fong, R. H.: Chafets, D.: Bakkour, S.: Keating, S.: Fomin, M. E.: Muench, M. O.: Sherman, M. B.: Doranz, B. J.: Diamond, M. S.: Simmons, G.	2015	Cell Reports	Neutralizing Monoclonal Antibodies Block Chikungunya Virus Entry and Release by Targeting an Epitope Critical to Viral Pathogenesis	We evaluated the mechanism by which neutralizing human monoclonal antibodies inhibit chikungunya virus (CHIKV) infection. Potently neutralizing antibodies (NAbs) blocked infection at multiple steps of the virus life cycle, including entry and release. Cryo-electron microscopy structures of Fab fragments of two human NAbs and chikungunya virus-like particles showed a binding footprint that spanned…
	J. S. Jin, M. B.: Chafets, D.: Dinglasan, N.: Lu, K.: Lee, T. H.: Carlson, L. A.: Muench, M. O.: Simmons, G.	2018	Plos Neglected Tropical Diseases	An attenuated replication-competent chikungunya virus with a fluorescently tagged envelope
	A. K. A. Jindal, A.: Guleria, S.: Suri, D.: Singh, M. P.: Sharma, S.: Naseem, S.: Ratho, R. K.	2018	J Clin Rheumatol	Adult-Onset Still Disease and Macrophage Activation Syndrome Following Chikungunya and Hepatitis E Coinfection
	J. E. L. Jones, Kristin M: Whitmore, Alan C: Sanders, Wes: Thurlow, Lance R: Brown, Julia A: Morrison, Clayton R: Vincent, Heather: Peck, Kayla M: Browning, Christian	2017	MBio	Disruption of the opal stop codon attenuates chikungunya virus-induced arthritis and pathology
	J. G. A. Julander, N.: Haese, N.: Andoh, T.: Streblow, D. N.: Cortez, P.: Carter, K.: Marniquet, X.: Watson, H.: Mandron, M.	2022	Antiviral Research	Therapeutic and prophylactic treatment with a virus-specific antibody is highly effective in rodent models of Chikungunya infection and disease
	N. M. D. Kafai, M. S.: Fox, J. M.	2022	Annual Review of Immunology	Distinct Cellular Tropism and Immune Responses to Alphavirus Infection
	S. P. Kalaiselvi, A.	2010	Journal of Pure and Applied Microbiology	Chikungunya - Need of the hour to save human beings	Chikungunya infection is a generalised viral infection. There is no specific antiviral drug available to treat this infection. This infection needs supportive and symptomatic treatment. Analgesics, antipyretics and fluid supplementation are important aspects in managing this infection. Further, treatment and future action require on the subject are presented in common man's language since every o…
	A. Kantele	2019	Euro Surveill	Travellers as sentinels of chikungunya epidemics: a family cluster among Finnish travellers to Koh Lanta, Thailand, January 2019	In January 2019, five of 11 travellers to Koh Lanta, Thailand, contracted chikungunya, symptoms starting 4 days after presumed transmission. Four cases were hospitalised, one child treated in intensive care; 6 weeks after disease onset, all three adults have persistent arthralgias/arthritis, incapacitating for two. Together with a recent report of eight chikungunya cases among travellers to vario…
	A. C. F. Kennedy, J.: Solomon, L.	1980	J Rheumatol	Chikungunya viral arthropathy: a clinical description	Previous reports have indicated that infection with chikungunya virus produces an acute arthritis in human hosts. This paper reports for the first time a clinical description of the acute and chronic phases of the arthritis occurring in 20 patients who contracted chikungunya fever. In all cases the acute arthritis was severe and incapacitating and, in most of these patients, joint pains, stiffnes…
	J. S. Kennedy Amaral Pereira, Robert T	2017	Clinical Rheumatology	Management of chikungunya arthritis
	M. C. Khairallah, S. P.: Rathinam, S. R.: Attia, S.: Nadella, V.	2010	International Ophthalmology	Novel infectious agents causing uveitis	In any patient with uveitis, an infectious cause should be ruled out first. The differential diagnosis includes multiple well-known diseases including herpes, syphilis, toxoplasmosis, tuberculosis, bartonellosis, Lyme disease, and others. However, clinician should be aware of emerging infectious agents as potential causes of systemic illness and also intraocular inflammation. Air travel, immigrat…
	N. B. Khan, R.: Jain, V.: Raghavendhar, B. S.: Patel, A. K.: Nayak, K.: Chandele, A.: Murali-Krishna, K.: Ray, P.	2021	Microbiol Immunol	Epidemiology and molecular characterization of chikungunya virus from human cases in North India, 2016	Chikungunya virus (CHIKV), an arthropod-borne Alphavirus is responsible for chikungunya disease. Arthralgia and arthritis are the major symptom. Some patients recover early while others for a very long time. This study provides, epidemiology and molecular characterization of three whole-genome sequences of CHIKV and assessed phylogenetic analysis, physiological properties, antigenicity, and B-cel…
	A. A. S. Khasnis, R. T.: Calabrese, L. H.	2011	Seminars in Arthritis and Rheumatism	Emerging Viral Infections in Rheumatic Diseases
	P. D. W. L. Kiely, M. E.	2021	Rheumatology (Oxford)	Ankle arthritis - an important signpost in rheumatologic practice	Ankle arthritis is a useful clinical signpost to differential diagnosis in rheumatic disease. Biomechanical features and differences in cartilage physiology compared with the knee may confer protection of the ankle joint from factors predisposing to certain arthritides. The prevalence of ankle OA is low, and usually secondary to trauma. Primary OA of the ankle should be investigated for underlyin…
	A. S. K. Kim, N. M.: Winkler, E. S.: Gilliland, T. C.: Cottle, E. L.: Earnest, J. T.: Jethva, P. N.: Kaplonek, P.: Shah, A. P.: Fong, R. H.: Davidson, E.: Malonis, R. J.: Quiroz, J. A.: Williamson, L. E.: Vang, L.: Mack, M.: Crowe, J. E.: Doranz, B. J.: Lai, J. R.: Alter, G.: Gross, M. L.: Klimstra, W. B.: Fremont, D. H.: Diamond, M. S.	2021	Cell	Pan-protective anti-alphavirus human antibodies target a conserved E1 protein epitope	Alphaviruses are emerging, mosquito-transmitted pathogens that cause musculoskeletal and neurological disease in humans. Although neutralizing antibodies that inhibit individual alphaviruses have been described, broadly reactive antibodies that protect against both arthritogenic and encephalitic alphaviruses have not been reported. Here, we identify DC2.112 and DC2.315, two pan-protective yet poo…
	D. Y. A. Kim, S.: Foy, N. J.: Wang, E. Y.: Frolova, E. I.: Weaver, S.: Frolov, I.	2011	Journal of Virology	Design of Chimeric Alphaviruses with a Programmed, Attenuated, Cell Type-Restricted Phenotype
	J. A. Kirui, Y.: Lenman, A.: Islam, K.: Gwon, Y. D.: Lasswitz, L.: Evander, M.: Bally, M.: Gerold, G.	2021	Cells	The Phosphatidylserine Receptor TIM-1 Enhances Authentic Chikungunya Virus Cell Entry	Chikungunya virus (CHIKV) is a re-emerging, mosquito-transmitted, enveloped positive stranded RNA virus. Chikungunya fever is characterized by acute and chronic debilitating arthritis. Although multiple host factors have been shown to enhance CHIKV infection, the molecular mechanisms of cell entry and entry factors remain poorly understood. The phosphatidylserine-dependent receptors, T-cell immun…
	L. S. Kit	2002	Asia Pac J Public Health	Emerging and re-emerging diseases in Malaysia	Emerging and re-emerging infectious diseases have become a major global problem. Malaysia appears to be an epicenter for such infections and in recent years, several outbreaks have occurred resulting in loss of lives and economic hardships. In this paper, we discussed the outbreaks of leptospirosis, enterovirus 71 encephalitis, chikungunya polyarthritis and Nipah encephalitis and how a developing…
	S. M. Kivity, E.: Bin, H.: Schwartz, E.	2011	J Clin Rheumatol	Protracted rheumatic manifestations in travelers	BACKGROUND: Travel returnees may complain of protracted rheumatic symptoms, but there are sparse data regarding their causes. We aimed to describe travelers returning with new rheumatic symptoms. METHODS: We conducted a retrospective analysis of Israeli travelers who were referred to the Sheba Medical Center from January 2005 to January 2010 with prolonged (>4 weeks) nontraumatic arthralgia or ar…
	R. S. Klein	2021	Frontiers in Immunology	Encephalitic Arboviruses of Africa: Emergence, Clinical Presentation and Neuropathogenesis	Many mosquito-borne viruses (arboviruses) are endemic in Africa, contributing to systemic and neurological infections in various geographical locations on the continent. While most arboviral infections do not lead to neuroinvasive diseases of the central nervous system, neurologic diseases caused by arboviruses include flaccid paralysis, meningitis, encephalitis, myelitis, encephalomyelitis, neur…
	N. F. Kose, J. M.: Sapparapu, G.: Bombardi, R.: Tennekoon, R. N.: de Silva, A. D.: Elbashir, S. M.: Theisen, M. A.: Humphris-Narayanan, E.: Ciaramella, G.: Himansu, S.: Diamond, M. S.: Crowe, J. E., Jr.	2019	Sci Immunol	A lipid-encapsulated mRNA encoding a potently neutralizing human monoclonal antibody protects against chikungunya infection	Infection with chikungunya virus (CHIKV) causes an acute illness characterized by fever, rash, and arthralgia. However, CHIKV infection can sometimes progress to chronic arthritis or even lethal disease. CHIKV continues to cause substantial morbidity worldwide as its vector mosquitoes expand and spread. There are currently no approved vaccines or antiviral drugs available for the prevention or tr…
	P. B. Krejbich-Trotot, E.: Ralambondrainy, M.: El-Kalamouni, C.: Viranaicken, W.: Roques, P.: Desprès, P.: Gadea, G.	2016	Virus Res	The growth of arthralgic Ross River virus is restricted in human monocytic cells	Alphaviruses such as Chikungunya and Ross River (RRV) viruses are associated with persistent arthritis and arthralgia in humans. Monocytes and macrophages are believed to play an important role in alphaviral arthritides. In this study, we evaluated RRV permissiveness of the human acute leukemia MM6 cell line. Viral growth analysis showed that RRV infection of MM6 cells resulted in a very low viru…
	V. A.-R.-P. Kril, Olivier: Briant, Laurence: Amara, Ali	2021	Annual Review of Virology	New insights into chikungunya virus infection and pathogenesis
	R. D. Krishnan, M.: Rudd, P. A.: Skerrett, D.: Pollard, J. G. D.: Siddel, C.: Rifat, R.: Ng, J. H. K.: Georgius, P.: Hererro, L. J.: Griffin, P.	2021	BMC Musculoskelet Disord	Pentosan polysulfate sodium for Ross River virus-induced arthralgia: a phase 2a, randomized, double-blind, placebo-controlled study	BACKGROUND: Alphaviruses, such as Ross River (RRV) and chikungunya virus (CHIKV), cause significant global morbidity, with outbreaks of crippling joint inflammation and pain, leaving patients incapacitated for months to years. With no available vaccine or specific therapeutic for any alphaviral disease, and a growing economic and public health burden, there is a serious need for the development o…
	E. J. C.-B. Kucharz, I.	2012	Eur J Intern Med	Chikungunya fever	Chikungunya fever (CF) is an acute illness caused by Chikungunya virus (CHIKV) belonging to the alphavirus genus of the Alphaviruses (Togaviridae) family. The virus is transmitted by Aedes mosquitoes. CF is primarily tropical disease occurring in Africa, Asia and Indian Ocean islands but in the last decade an outbreak of CHIKV autochthonous infections were reported in Italy and France. It is asso…
	F. M. S. Kudaeva, M. R.: Pope, J. E.	2019	Semin Arthritis Rheum	A systematic review of viral exposures as a risk for rheumatoid arthritis	OBJECTIVE: Different viral exposures have been implicated in the etiology of rheumatoid arthritis (RA). Evidence relating to the association between putative viral exposures and the development of RA was reviewed. METHODS: A systematic literature search was conducted using MEDLINE-OVID, EMBASE-OVID, PUBMED and Cochrane library databases. Articles were included if they were case-controls, cross-se…
	S. A. G. Kularatne, M. C.: Weerasinghe, S. C.: Gunasena, S.	2009	Postgrad Med J	Concurrent outbreaks of Chikungunya and Dengue fever in Kandy, Sri Lanka, 2006-07: a comparative analysis of clinical and laboratory features	OBJECTIVES: To compare the clinical and laboratory features of confirmed cases of Chikungunya and Dengue fever; to validate the clinical diagnosis based on serology. METHODS: Cases with a clinical diagnosis of Chikungunya and Dengue fever were recruited for seroconfirmation during a concurrent epidemic in 2006-07, at the General Hospital, Peradeniya, Sri Lanka. RESULTS: Of 54 patients with fever,…
	S. P. G. Kulkarni, M.: Jayawant, P.: Thanapati, S.: Ganu, A.: Tripathy, A. S.	2017	Eur J Clin Microbiol Infect Dis	Regulatory T cells and IL-10 as modulators of chikungunya disease outcome: a preliminary study	Regulatory T (Treg) cells hold centre stage in regulating the immune responses in most viral infections. However, their involvement in chikungunya infection is unexplored. In the current study, the frequencies and functionality of peripheral Treg and T effector (Teff) cells were assessed during different phases of chikungunya by flow cytometry and in-vitro cytokine assays. Treg cells were also st…
	R. A. Kumar, Shubbir: Parray, Hilal Ahmad: Das, Supratik	2021	Travel medicine and infectious disease	Chikungunya and arthritis: An overview
	S. A. Kumar, G.: Wazir, S.: Kumar, A.: Dubey, S.: Balde, M.: Yadav, B. S.	2019	J Trop Pediatr	Experience of Perinatal and Neonatal Chikungunya Virus (CHIKV) Infection in a Tertiary Care Neonatal Centre during Outbreak in North India in 2016: A Case Series	BACKGROUND: In 2016, there was a massive outbreak of chikungunya in North India. During the epidemic, we observed many neonatal and early infantile cases of chikungunya, with a probable perinatal transmission. METHODS: This retrospective study was carried out in a tertiary care neonatal centre between August 2016 and November 2016. Chikungunya virus (CHIKV) infection was detected and confirmed by…
	A. G. Kuna, M.	2018	Int Marit Health	Chronic symptoms persisting after travel-related infections	The authors present the current state of knowledge about the long term sequelae of the common travel-related infections associated with immunological dysregulation. Travellers' diarrhoea, chikungunya and dengue are common in travellers and protracted manifestations such as post-infectious irritable bowel syndrome (travellers' diarrhoea), arthritis (chikungunya) or post-dengue syndrome may be more…
	S.-C. W. Kuo, Yu-Ming: Ho, Yi-Jung: Chang, Tein-Yao: Lai, Zheng-Zong: Tsui, Pei-Yi: Wu, Tzong-Yuan: Lin, Chang-Chi	2016	Antiviral research	Suramin treatment reduces chikungunya pathogenesis in mice
	S. K. Kutsuna, Y.: Nakayama, E.: Taniguchi, S.: Takasaki, T.: Yamamoto, K.: Takeshita, N.: Hayakawa, K.: Kanagawa, S.: Ohmagari, N.	2017	J Infect Chemother	A case of consecutive infection with Zika virus and Chikungunya virus in Bora Bora, French Polynesia	Chikungunya fever (CHIK) and Zika virus (ZIKV) infection have similar endemic areas and clinical manifestations. We report a case of CHIK at 1 year after a ZIKV infection in Bora Bora (French Polynesia), which we diagnosed based on IgM to the CHIK virus and neutralizing antibodies to ZIKV.
	A. D. B. LaBeaud, T.: Brichard, J.: Muchiri, E. M.: Mungai, P. L.: Mutuku, F. M.: Borland, E.: Gildengorin, G.: Pfeil, S.: Teng, C. Y.: Long, K.: Heise, M.: Powers, A. M.: Kitron, U.: King, C. H.	2015	PLoS Negl Trop Dis	High rates of o'nyong nyong and Chikungunya virus transmission in coastal Kenya	BACKGROUND: Chikungunya virus (CHIKV) and o'nyong nyong virus (ONNV) are mosquito-borne alphaviruses endemic in East Africa that cause acute febrile illness and arthritis. The objectives of this study were to measure the seroprevalence of CHIKV and ONNV in coastal Kenya and link it to demographics and other risk factors. METHODOLOGY: Demographic and exposure questionnaires were administered to 1,…
	S. C. Lam, H. X.: Chen, C. K.: Min, N.: Chu, J. J. H.	2015	Scientific Reports	Antiviral Phosphorodiamidate Morpholino Oligomers are Protective against Chikungunya Virus Infection on Cell-based and Murine Models
	V. D. W. Landers, D. W.: Merchant, M. L.: Mitchell, T. C.: Sokoloski, K. J.	2021	Viruses	The Alphaviral Capsid Protein Inhibits IRAK1-Dependent TLR Signaling	Alphaviruses are arthropod-borne RNA viruses which can cause either mild to severe febrile arthritis which may persist for months, or encephalitis which can lead to death or lifelong cognitive impairments. The non-assembly molecular role(s), functions, and protein-protein interactions of the alphavirus capsid proteins have been largely overlooked. Here we detail the use of a BioID2 biotin ligase …
	K. K. Laoprasopwattana, L.: Jarumanokul, R.: Geater, A.	2012	Pediatr Infect Dis J	Differential diagnosis of Chikungunya, dengue viral infection and other acute febrile illnesses in children	BACKGROUND: Clinical manifestations of chikungunya (CHIK) are similar to those of dengue. It would be useful to be able to identify clinical manifestations that could reliably help to differentiate CHIK from dengue and other acute febrile illnesses during a CHIK outbreak in a dengue-endemic area. METHODS: A prospective cohort study was conducted between April and July 2009 in children aged 1 mont…
	J. Z. H. C. Lau, C. L.: Chan, Y. F.: Nadarajan, V. S.: Lee, C. L. L.: Sam, I. C.	2023	Journal of General Virology	Replication and innate immune responses of two chikungunya virus genotypes in human monocyte- derived macrophages
	C. D. S. R. Lázari, M. S.: Ten-Caten, F.: Bressan, C. S.: de Filippis, A. M. B.: Manuli, E. R.: de Moraes, I.: Pereira, G. M.: Côrtes, M. F.: Candido, D. D. S.: Gerber, A. L.: Guimarães, A. P.: Faria, N. R.: Nakaya, H. I.: Vasconcelos, A. T. R.: Brasil, P.: Paranhos-Baccalà, G.: Sabino, E. C.	2023	PLoS Negl Trop Dis	Clinical markers of post-Chikungunya chronic inflammatory joint disease: A Brazilian cohort	BACKGROUND: Chikungunya-fever (CHIKF) remains a public health major issue. It is clinically divided into three phases: acute, post-acute and chronic. Chronic cases correspond to 25-40% individuals and, though most of them are characterized by long-lasting arthralgia alone, many of them exhibit persistent or recurrent inflammatory signs that define post-Chikungunya chronic inflammatory joint disea…
	C. Y. K. Lee, Y. W.: Fric, J.: Malleret, B.: Koh, E. G. L.: Prakash, C.: Huang, W.: Lee, W. W. L.: Lin, C.: Lin, R. T. P.: Renia, L.: Wang, C. I.: Ng, L. F. P.: Warter, L.	2011	Plos Pathogens	Chikungunya Virus Neutralization Antigens and Direct Cell-to-Cell Transmission Are Revealed by Human Antibody-Escape Mutants
	W. W. L. T. Lee, T. H.: Her, Z. S.: Lum, F. M.: Kam, Y. W.: Haase, D.: Rénia, L.: Rörzschke, O.: Ng, L. F. P.	2015	Journal of Virology	Expanding Regulatory T Cells Alleviates Chikungunya Virus-Induced Pathology in Mice
	V. J. Legros, P.: Burlaud-Gaillard, J.: Chaze, T.: Gianetto, Q. G.: Butler-Browne, G.: Mouly, V.: Zoladek, J.: Afonso, P. V.: Gonzàlez, M. N.: Matondo, M.: Riederer, I.: Roingeard, P.: Gessain, A.: Choumet, V.: Ceccaldi, P. E.	2020	Plos Neglected Tropical Diseases	Differentiation-dependent susceptibility of human muscle cells to Zika virus infection
	C. L. S. Leidersnaider, F. R.: Coutinho, E. S. F.: Vaz, J. L. P.: Porangaba, M.: Hamdan, P. C.: Martins, P. H.: Constantino, C. P. L.: Ancillotti, R. V.: Messeder, A. M.: Monteiro, D. G.: Folly, M. M.: Mogami, R.	2022	J Ultrasound Med	Chikungunya Fever: Comparison Study of Synovitis and Tenosynovitis of the Hands and Wrists Using Physical Examination, Ultrasound, and MRI Findings	OBJECTIVES: To compare musculoskeletal changes on a physical examination (PE), ultrasound (US) and magnetic resonance imaging (MRI) of the hands and wrists of patients with Chikungunya fever (CF). METHODS: The sample consisted of 30 patients in the chronic phase of CF. The sites analyzed were the interphalangeal (IP), metacarpophalangeal (MCP) and wrist/mediocarpal (WMC) joints and periarticular …
	A. J. M. Lentscher, M. K.: May, N. A.: Davenport, B. J.: Montgomery, S. A.: Raghunathan, K.: McAllister, N.: Silva, L. A.: Morrison, T. E.: Dermody, T. S.	2020	Journal of Clinical Investigation	Chikungunya virus replication in skeletal muscle cells is required for disease development
	B. A. R. Lidbury, N. E.: Suhrbier, A.: Smith, P. N.: McColl, S. R.: Cunningham, A. L.: Tarkowski, A.: Van Rooijen, N.: Fraser, R. J.: Mahalingam, S.	2008	Journal of Infectious Diseases	Macrophage-derived proinflammatory factors contribute to the development of arthritis and myositis after infection with an arthrogenic alphavirus	Alphaviruses, such as chikungunya virus and Ross River virus (RRV), are associated with outbreaks of infectious rheumatic disease in humans worldwide. Using an established mouse model of disease that mimics RRV disease in humans, we showed that macrophage-derived factors are critical in the development of striated muscle and joint tissue damage. Histologic analyses of muscle and ankle joint tissu…
	T. G. Lin, T. T.: Harrison, A. G.: Yang, D. M.: Vella, A. T.: Fikrig, E.: Wang, P. H.	2020	Viruses-Basel	CXCL10 Signaling Contributes to the Pathogenesis of Arthritogenic Alphaviruses
	X. P. Liu, Y. S.: Alves, J. C.: Almeida, R. P.: Mostafavi, H.: Tang, P. C. H.: Bucala, R.: Teixeira, M. M.: Taylor, A.: Zaid, A.: Mahalingam, S.	2022	Mbio	Interleukin-17 Contributes to Chikungunya Virus-Induced Disease
	J. P. Lohachanakul, W.: Thannagith, M.: Thonsakulprasert, T.: Ubol, S.	2012	Microbiol Immunol	High concentrations of circulating interleukin-6 and monocyte chemotactic protein-1 with low concentrations of interleukin-8 were associated with severe chikungunya fever during the 2009-2010 outbreak in Thailand	The recent outbreak of Chikungunya virus in Thailand caused a rheumatic fever associated with considerable morbidity and fatalities. Thus, it is important to identify biomarker(s) of severe disease induced by this threatening arbovirus. Putative biomarkers in cases of chikungunya fever during an outbreak in the southern part of Thailand in 2009-2010 were identified. Sixty-two patients who had dev…
	J. P. Lohachanakul, W.: Thannagith, M.: Thongsakulprasert, T.: Smith, D. R.: Ubol, S.	2015	Journal of Medical Virology	Differences in Response of Primary Human Myoblasts to Infection With Recent Epidemic Strains of Chikungunya Virus Isolated From Patients With and Without Myalgia
	S. V. Lokireddy, S.: Vadde, R.	2008	Virol J	Connective tissue metabolism in chikungunya patients	BACKGROUND: Chikungunya (CHIK) fever is a viral disease transmitted to humans by the bite of Chikungunya virus (CHIK virus) infected Aedes mosquitoes. CHIK virus is a member of the Alphavirus genus of the family Togaviridae. Previous reports have indicated that infection with CHIK virus produces an acute arthritis in human hosts by large area of necrosis and collagenosis or fibrosis. RESULTS: We …
	A. P. S. Lombardi Pereira, H. T.: do Nascimento, A. M.: Bufalo Kawassaki, A. C.: Basso, C. R.: Dos Santos, D. P.: Damasco, K. F.: Machado, L. F.: Amarante, M. K.: Ehara Watanabe, M. A.	2019	Microb Pathog	An overview of the immune response and Arginase I on CHIKV immunopathogenesis	Chikungunya virus (CHIKV) is mosquito-borne alphavirus that has caused epidemics around the world. Many individuals affected by the disease may experience joint pain that persists for months after the acute phase. The pathophysiology of viral arthritis is not completely elucidated. And it is important to emphasize that the effects of the viral infection in each host may depend on host factors tha…
	K. M. H. Long, Mark T	2015	Current tropical medicine reports	Protective and pathogenic responses to chikungunya virus infection
	K. M. W. Long, Alan C: Ferris, Martin T: Sempowski, Gregory D: McGee, Charles: Trollinger, Bianca: Gunn, Bronwyn: Heise, Mark T	2013	Journal of virology	Dendritic cell immunoreceptor regulates Chikungunya virus pathogenesis in mice
	C. D. R. Lopes Marques, A.: Cavalcanti, N. G.: Branco Pinto Duarte, A. L.	2020	Best Practice and Research: Clinical Rheumatology	Arboviruses related with chronic musculoskeletal symptoms	Arboviruses (ARthropods BOrne VIRUSES) are disease-causing viruses transmitted through the bite of hematophagous arthropods, such as mosquitoes and ticks. Among these, the alphavirus, genus of the Togaviridae family, is considered the most arthritogenic species, responsible for diseases such as chikungunya fever (CHIK), O'nyong-nyong virus fever, Ross River virus disease, Barmah Forest virus dise…
	N. L. L. Lui, H. N.: Thumboo, J.	2012	Singapore Med J	Polyarthritis in four patients with chikungunya arthritis	The incidence of chikungunya infection in Singapore has been on the rise since the first reported case in 2006. Acute polyarthritis, a common manifestation among affected patients, may precede fever and present with debilitating arthritis to rheumatologists, orthopaedists, internists and primary care physicians. The diagnosis of chikungunya infection requires careful history taking and a high ind…
	F.-M. N. Lum, Lisa FP	2015	Antiviral research	Cellular and molecular mechanisms of chikungunya pathogenesis
	N. E. P. Lynch, R.	2010	N Z Med J	Persistent arthritis following Chikungunya virus infection
	S. Z. Ma, F.: Wen, H.: Rao, M.: Zhang, P.: Peng, W.: Cui, Y.: Yang, H.: Tan, C.: Chen, J.: Pan, P.	2024	J Biomol Struct Dyn	Development of a novel multi-epitope vaccine based on capsid and envelope protein against Chikungunya virus	Chikungunya virus (CHIKV), a type A virus borne by mosquitoes that can cause major clinical manifestations including rash, fever and debilitating arthritis, grown into a reemerging serious public health issue. Currently, there is no licensed therapy or vaccine available for CHIKV, although the most promising form of treatment appears to be immunotherapy. Neutralizing antibodies for CHIKV can prov…
	M. T. Madariaga, E.: Resurrecion, C.	2016	Brazilian Journal of Infectious Diseases	Chikungunya: Bending over the Americas and the rest of the world	Chikungunya is an arthropod-borne virus transmitted by Aedes mosquito bites. A viral mutation has allowed Aedes albopictus to become the preferred vector extending the geographic spread of the condition. The virus causes an acute febrile illness occasionally followed by a chronic rheumatic condition causing severe impairment. The diagnosis is usually confirmed with serology. No specific treatment…
	P. A. Mahendradas, K.: Shetty, R.	2013	Journal of Ophthalmic Inflammation and Infection	Chikungunya and the eye: A review	Chikungunya is a self-limited, systemic viral infection that has been a major health problem since the past few years. Ocular manifestations of the disease have become more prevalent in the recent years. Currently, there is neither a specific treatment nor vaccine available for chikungunya fever. This review highlights the current understanding on the pathogenesis, systemic changes with an emphas…
	K. S. Mallilankaraman, D. J.: Bao, H.: Kawalekar, O. U.: Fagone, P.: Ramanathan, A. A.: Ferraro, B.: Stabenow, J.: Vijayachari, P.: Sundaram, S. G.: Muruganandam, N.: Sarangan, G.: Srikanth, P.: Khan, A. S.: Lewis, M. G.: Kim, J. J.: Sardesai, N. Y.: Muthumani, K.: Weiner, D. B.	2011	Plos Neglected Tropical Diseases	A DNA Vaccine against Chikungunya Virus Is Protective in Mice and Induces Neutralizing Antibodies in Mice and Nonhuman Primates
	R. J. E. Malonis, J. T.: Kim, A. S.: Angeliadis, M.: Holtsberg, F. W.: Aman, M. J.: Jangra, R. K.: Chandran, K.: Daily, J. P.: Diamond, M. S.: Kielian, M.: Lai, J. R.	2021	Proc Natl Acad Sci U S A	Near-germline human monoclonal antibodies neutralize and protect against multiple arthritogenic alphaviruses	Arthritogenic alphaviruses are globally distributed, mosquito-transmitted viruses that cause rheumatological disease in humans and include Chikungunya virus (CHIKV), Mayaro virus (MAYV), and others. Although serological evidence suggests that some antibody-mediated heterologous immunity may be afforded by alphavirus infection, the extent to which broadly neutralizing antibodies that protect again…
	D. E. Malvy, Khaled: Mamani-Matsuda, Maria: Autran, Brigitte: Tolou, Hugues: Receveur, Marie-Catherine: Pistone, Thierry: Rambert, Jérome: Moynet, Daniel: Mossalayi, Djavad	2009	BMC infectious diseases	Destructive arthritis in a patient with chikungunya virus infection with persistent specific IgM antibodies
	S. P. V. Manimunda, P.: Uppoor, R.: Sugunan, A. P.: Singh, S. S.: Rai, S. K.: Sudeep, A. B.: Muruganandam, N.: Chaitanya, I. K.: Guruprasad, D. R.	2010	Trans R Soc Trop Med Hyg	Clinical progression of chikungunya fever during acute and chronic arthritic stages and the changes in joint morphology as revealed by imaging	This longitudinal follow-up study of 203 patients with serologically confirmed chikungunya (CHIK) virus infection describes the clinical features of CHIK fever during the first and tenth months of illness. During the acute stage CHIK fever presents with a wide array of symptoms. The foremost chronic symptoms at the end of a month were rheumatism (75%) and fatigue (30%). During the tenth month of …
	M. G. Mascarenhas, S.: Berthiaume, P.: Corrin, T.: Greig, J.: Ng, V.: Young, I.: Waddell, L.	2018	PLoS One	A scoping review of published literature on chikungunya virus	Chikungunya virus (CHIKV) has caused several major epidemics globally over the last two decades and is quickly expanding into new areas. Although this mosquito-borne disease is self-limiting and is not associated with high mortality, it can lead to severe, chronic and disabling arthritis, thereby posing a heavy burden to healthcare systems. The two main vectors for CHIKV are Aedes aegypti and Aed…
	L. R. Mateo, S.	2019	Reumatol Clin (Engl Ed)	Chronic arthritis in chikungunya virus infection	INTRODUCTION: Chikungunya virus infection causes arthralgia and arthritis in the acute phase of the disease but, in more than half of the cases, musculoskeletal manifestations can be prolonged over time and, in some cases, become chronic. Although polyarthralgia is the most frequent chronic manifestation, forms with polyarthritis, tenosynovitis and enthesopathy are also common. OBJECTIVE: To anal…
	A. G. Mathew, A: Kabeerdoss, J: Nair, A: Gupta, N: Chebbi, P: Mandal, SK: Danda, Debashish	2017	Current allergy and asthma reports	Chikungunya infection: a global public health menace
	A. J. G. Mathew, V.: George, E.: Thekkemuriyil, D. V.: Jayakumar, B.: Chopra, A.	2011	Int J Clin Pract	Rheumatic-musculoskeletal pain and disorders in a naïve group of individuals 15 months following a Chikungunya viral epidemic in south India: a population based observational study	BACKGROUND: Prospective community data on arthropathy following Chikungunya (CHIKV), a self-limiting, arboviral infection, causing debilitating arthropathy are lacking. The clinical profile of chronic rheumatic-musculoskeletal (RMSK) pain and disorders, captured inadvertently about 15 months following a CHIKV epidemic is described. MATERIALS AND METHODS: Patients with RMSK pain following the CHIK…
	A. J. G. Mathew, A.: Kabeerdoss, J.: Nair, A.: Gupta, N.: Chebbi, P.: Mandal, S. K.: Danda, D.	2017	Current Allergy and Asthma Reports	Chikungunya Infection: a Global Public Health Menace	Chikungunya virus (CHIKV) has been involved in epidemics in African and Asian subcontinents and, of late, has transcended to affect the Americas. Aedes aegypti and Aedes albopictus are the major vectors for CHIKV infection, which results in dissemination of virus to various vital organs. Entry of virus into these tissues causes infiltration of innate immune cells, monocytes, macrophages, neutroph…
	A. J. R. Mathew, V.	2014	Best Practice and Research: Clinical Rheumatology	Infections and arthritis	Bacteria, viruses, fungi, and parasites can all cause arthritis of either acute or chronic nature, which can be divided into infective/septic, reactive, or inflammatory. Considerable advances have occurred in diagnostic techniques in the recent decades resulting in better treatment outcomes in patients with infective arthritis. Detection of emerging arthritogenic viruses has changed the epidemiol…
	R. B. Matkovic, E.: Fontanel, S.: Eldin, P.: Chazal, N.: Hassan Hersi, D.: Merits, A.: Péloponèse, J. M., Jr.: Briant, L.	2019	J Virol	The Host DHX9 DExH-Box Helicase Is Recruited to Chikungunya Virus Replication Complexes for Optimal Genomic RNA Translation	Beyond their role in cellular RNA metabolism, DExD/H-box RNA helicases are hijacked by various RNA viruses in order to assist replication of the viral genome. Here, we identify the DExH-box RNA helicase 9 (DHX9) as a binding partner of chikungunya virus (CHIKV) nsP3 mainly interacting with the C-terminal hypervariable domain. We show that during early CHIKV infection, DHX9 is recruited to the pla…
	B. S. Matta, S.: Li, D.: Barnes, B. J.	2017	Cytokine	Interferon regulatory factor signaling in autoimmune disease	Interferon regulatory factors (IRFs) play critical roles in pathogen-induced innate immune responses and the subsequent induction of adaptive immune response. Dysregulation of IRF signaling is therefore thought to contribute to autoimmune disease pathogenesis. Indeed, numerous murine in vivo studies have documented protection from or enhanced susceptibility to particular autoimmune diseases in Ir…
	N. L. McAllister, Y.: Silva, L. M.: Lentscher, A. J.: Chai, W. G.: Wu, N.: Griswold, K. A.: Raghunathan, K.: Vang, L.: Alexander, J.: Warfield, K. L.: Diamond, M. S.: Feizi, T.: Silva, L. A.: Dermody, T. S.	2020	Journal of Virology	Chikungunya Virus Strains from Each Genetic Clade Bind Sulfated Glycosaminoglycans as Attachment Factors
	M. K. D. McCarthy, B. J. J.: Morrison, T. E.	2022	Curr Top Microbiol Immunol	Chronic Chikungunya Virus Disease	Chikungunya virus (CHIKV) is a mosquito-transmitted alphavirus that has caused both small- and large-scale epidemics of incapacitating musculoskeletal disease across the globe. A substantial proportion of infected individuals experience debilitating arthralgia and/or arthritis that can persist in relapsing or continuous forms for months to years, an occurrence that appears independent of viral st…
	M. K. R. McCarthy, G. V.: Winkler, E. S.: Mack, M.: Diamond, M. S.: Hickman, H. D.: Morrison, T. E.	2020	Plos Pathogens	MyD88-dependent influx of monocytes and neutrophils impairs lymph node B cell responses to chikungunya virus infection via Irf5, Nos2 and Nox2
	R. B. McFee	2018	Dis Mon	Selected mosquito-borne illnesses-Chikungunya
	R. B. McFee	2018	Disease-a-Month	Selected mosquito-borne illnesses—Chikungunya
	P. E. McGill	1995	Baillieres Clin Rheumatol	Viral infections: alpha-viral arthropathy	Six different mosquito-borne viruses (Chikungunya, O'nyong-nyong, Mayaro, Ross River, Sindbis and Barmah Forest) have been associated with arthritis in humans. These viruses are prevalent in the tropics and subtropics and they produce similar symptoms, consisting of fever, joint pains and rash. The symptoms are usually of short duration, around 1 week; complete recovery is the rule apart from exc…
	J. McHugh	2017	Nature Reviews Rheumatology	Acute inflammatory arthritis: Potential therapies for chikungunya arthritis
	N. M. Medina-Cintrón, Idali: Pérez-Ríos, Naydi: Berríos-López, Yaritza: Vilá, Luis M	2021	The American Journal of Tropical Medicine and Hygiene	Clinical Manifestations and Outcomes in Disease-Modifying Antirheumatic Drug-Naive Adult Patients with Chronic Chikungunya Arthritis
	J. J. A.-Y. Miner, H. X.: Fox, J. M.: Taffner, S.: Malkova, O. N.: Oh, S. T.: Kim, A. H. J.: Diamond, M. S.: Lenschow, D. J.: Yokoyama, W. M.	2015	Arthritis Rheumatol	Chikungunya viral arthritis in the United States: a mimic of seronegative rheumatoid arthritis	OBJECTIVE: Chikungunya virus (CHIKV) is an arthritogenic mosquito-transmitted alphavirus that spread to the Caribbean in 2013 and to the US in 2014. CHIKV-infected patients develop inflammatory arthritis that can persist for months or years, but little is known about the rheumatologic and immunologic features of CHIKV-related arthritis in humans, particularly as compared to rheumatoid arthritis (…
	J. J. A. Y. Miner, Han Xian: Fox, Julie M: Taffner, Samantha: Malkova, Olga N: Oh, Stephen T: Kim, Alfred HJ: Diamond, Michael S: Lenschow, Deborah J: Yokoyama, Wayne M	2015	Arthritis & rheumatology	Brief report: chikungunya viral arthritis in the United States: a mimic of seronegative rheumatoid arthritis
	Y. K. Mizuno, Y.: Takeshita, N.: Ujiie, M.: Kobayashi, T.: Kanagawa, S.: Kudo, K.: Lim, C. K.: Takasaki, T.	2011	J Infect Chemother	Clinical and radiological features of imported chikungunya fever in Japan: a study of six cases at the National Center for Global Health and Medicine	Chikungunya fever (CHIKF) is currently distributed in Africa and in South and Southeast Asia; outbreaks have occurred periodically in the region over the past 50 years. After a large outbreak had occurred in countries in the western Indian Ocean region in 2005, several countries reported cases of CHIKF from travelers who had visited affected areas. In Japan, there have been only 15 cases of CHIKF…
	R. N. C. F. Moizéis, Thales Allyrio Araújo de Medeiros: Guedes, Paulo Marcos da Matta: Pereira, Hannaly Wana Bezerra: Lanza, Daniel Carlos Ferreira: Azevedo, Judson Welber Veríssimo de: Galvão, Josélio Maria de Araújo: Fernandes, José Veríssimo	2018	Pathogens and global health	Chikungunya fever: a threat to global public health
	P. V. Monge, J. M.: Sapag, A. M.: Moreno, I.: Montúfar, R.: Khoury, V.: Camilo, P.: Rivera, R.: Rueda, J. C.: Jaramillo-Arroyave, D.: Londoño, J.: Del Carmen Ruiz, M.: Fernández, F.: Quintero, M.: Fuentes-Silva, Y.: Aguilar, J. L.: Vallejo-Flores, C.: Caballero-Uribe, C. V.: Sandoval, H.: Pineda, C.	2019	J Clin Rheumatol	Pan-American League of Associations for Rheumatology-Central American, Caribbean and Andean Rheumatology Association Consensus-Conference Endorsements and Recommendations on the Diagnosis and Treatment of Chikungunya-Related Inflammatory Arthropathies in Latin America	BACKGROUND/OBJECTIVE: Although mortality rates related with chikungunya (CHIK) outbreaks in Latin America's (LA's) dengue-endemic rural and new urban regions are low, dealing with symptoms and sequelae can both produce a significant burden of disease and diminish quality of life-from many months to years-after the acute phase of the infection, with a significant impact on public and individual he…
	T. P. S. Moreira, Carla Daiane Ferreira de: Melo Costa, Victor Rodrigues de: Queiroz‐Junior, Celso Martins: Santos, Franciele Martins: Bonilha, Caio Santos: Ésper, Lísia Maria: Nogueira, Mauricio Lacerda: Cunha, Thiago Mattar: Teixeira, Mauro Martins	2023	Immunology	Tumour necrosis factor plays a deleterious role in the pathogenesis of chikungunya virus infection
	C. R. P. Morrison, K. S.: Heise, M. T.	2016	Microbiology Spectrum	Chikungunya Virus: Current Perspectives on a Reemerging Virus
	T. E. O. Morrison, L.: Montgomery, S. A.: Whitmore, A. C.: Lotstein, A. R.: Gunn, B. M.: Elmore, S. A.: Heise, M. T.	2011	American Journal of Pathology	A mouse model of chikungunya virus-induced musculoskeletal inflammatory disease: Evidence of arthritis, tenosynovitis, myositis, and persistence	Chikungunya virus (CHIKV), an emerging mosquito-borne Alphavirus, causes debilitating rheumatic disease in humans that can last for weeks to months. Starting in 2004, a CHIKV outbreak in the Indian Ocean region affected millions of people, and infected travelers introduced CHIKV to new regions. The pathogenesis of CHIKV is poorly understood, and no approved vaccines or specific therapies exist. A…
	T. E. O. Morrison, L.: Montgomery, S. A.: Whitmore, A. C.: Lotstein, A. R.: Gunn, B. M.: Elmore, S. A.: Heise, M. T.	2011	American Journal of Pathology	A Mouse Model of Chikungunya Virus-Induced Musculoskeletal Inflammatory Disease <i>Evidence of Arthritis, Tenosynovitis, Myositis, and Persistence</i>
	T. E. O. Morrison, Lauren: Montgomery, Stephanie A: Whitmore, Alan C: Lotstein, Alina R: Gunn, Bronwyn M: Elmore, Susan A: Heise, Mark T	2011	The American journal of pathology	A mouse model of chikungunya virus–induced musculoskeletal inflammatory disease: evidence of arthritis, tenosynovitis, myositis, and persistence
	T. E. W. Morrison, A. C.: Shabman, R. S.: Lidbury, B. A.: Mahalingam, S.: Heise, M. T.	2006	Journal of Virology	Characterization of ross river virus tropism and virus-induced inflammation in a mouse model of viral arthritis and myositis
	H. A. Mostafavi, Eranga: Zaid, Ali: Taylor, Adam	2019	Viruses	Arthritogenic alphavirus-induced immunopathology and targeting host inflammation as a therapeutic strategy for alphaviral disease
	H. T. Mostafavi, K.: Vider, J.: West, N. P.: Freitas, J. R.: Cameron, B.: Foster, P. S.: Hueston, L. P.: Lloyd, A. R.: Mahalingam, S.: Zaid, A.	2022	PLoS Pathog	Interleukin-17 contributes to Ross River virus-induced arthritis and myositis	Arthritogenic alphaviruses are mosquito-borne viruses that are a major cause of infectious arthropathies worldwide, and recent outbreaks of chikungunya virus and Ross River virus (RRV) infections highlight the need for robust intervention strategies. Alphaviral arthritis can persist for months after the initial acute disease, and is mediated by cellular immune responses. A common strategy to limi…
	N. D. Mumtaz, A.: Nair, A.: Koedam, M.: van Leeuwen, Jptm: Koopmans, M. P. G.: Rockx, B.: van Wijnen, A. J.: van der Eerden, B. C. J.	2023	Journal of Cellular Physiology	Zika virus alters osteogenic lineage progression of human mesenchymal stromal cells
	E. M.-C. Murillo-Zamora, O.: Trujillo-Hernández, B.: Guzmán-Esquivel, J.: Lugo-Radillo, A.: Higareda-Almaraz, M. A.: Evangelista-Salazar, J. J.: Higareda-Almaraz, E.: Benítes-Godínez, V.	2019	Int J Infect Dis	Development of a concise clinical index for predicting chronic chikungunya arthritis	OBJECTIVE: To evaluate the performance of an instrument for predicting chronic chikungunya arthritis (CCA) in adult patients. METHODS: A diagnostic test study was conducted and data from 217 confirmed cases of chikungunya virus (CHIKV) illness were analyzed. Two chronic chikungunya arthralgia scales (3-item CCAS-3 and 4-item CCAS-4) were constructed. RESULTS: Modest performance of the CCAS-3 scal…
	M. M. Mutso, A. M.: Smedberg, C.: Kasvandik, S.: Aquilimeba, M.: Teppor, M.: Tarve, L.: Lulla, A.: Lulla, V.: Saul, S.: Thaa, B.: McInerney, G. M.: Merits, A.: Varjak, M.	2018	Viruses	Mutation of CD2AP and SH3KBP1 Binding Motif in Alphavirus nsP3 Hypervariable Domain Results in Attenuated Virus	Infection by Chikungunya virus (CHIKV) of the Old World alphaviruses (family Togaviridae) in humans can cause arthritis and arthralgia. The virus encodes four non-structural proteins (nsP) (nsP1, nsp2, nsP3 and nsP4) that act as subunits of the virus replicase. These proteins also interact with numerous host proteins and some crucial interactions are mediated by the unstructured C-terminal hyperv…
	H. I. G. Nakaya, J.: Poo, Y. S.: Major, L.: Pulendran, B.: Suhrbier, A.	2012	Arthritis Rheum	Gene profiling of Chikungunya virus arthritis in a mouse model reveals significant overlap with rheumatoid arthritis	OBJECTIVE: Chikungunya virus (CHIKV) is a mosquito-borne alphavirus that causes a chronic debilitating polyarthralgia/polyarthritis, for which current treatments are often inadequate. To assess whether new drugs being developed for rheumatoid arthritis (RA) might find utility in the treatment of alphaviral arthritides, we sought to determine whether the inflammatory gene expression signature of C…
	G. P. Narsimulu, N.	2011	J Assoc Physicians India	Post-chikungunya chronic arthritis
	K. J. Nayak, V.: Kaur, M.: Khan, N.: Gottimukkala, K.: Aggarwal, C.: Sagar, R.: Gupta, S.: Rai, R. C.: Dixit, K.: Islamuddin, M.: Khan, W. H.: Verma, A.: Maheshwari, D.: Chawla, Y. M.: Reddy, E. S.: Panda, H.: Sharma, P.: Bhatnagar, P.: Singh, P.: Raghavendhar, B. S.: Patel, A. K.: Ratageri, V. H.: Chandele, A.: Ray, P.: Murali-Krishna, K.	2020	Jci Insight	Antibody response patterns in chikungunya febrile phase predict protection versus progression to chronic arthritis
	L. M. L. Neighbours, K.: Whitmore, A. C.: Heise, M. T.	2012	Journal of Virology	Myd88-Dependent Toll-Like Receptor 7 Signaling Mediates Protection from Severe Ross River Virus-Induced Disease in Mice
	I. L. d. O. Neumann, D. A.: de Barros, E. L.: da, S. Santos G.: de Oliveira, L. S.: Duarte, A. L.: Marques, C. D.: Dantas, A. T.: Dantas, D.: de Siqueira, G. R.: da Silva Tenório, A.	2021	Eur J Phys Rehabil Med	Resistance exercises improve physical function in chronic Chikungunya fever patients: a randomized controlled trial	BACKGROUND: Chikungunya fever is an arboviral disease, caused by an alphavirus, the Chikungunya virus, characterized by fever and joint pain that is generally disabling in the acute phase and may last from months to years, with the potential to evolve into chronic musculoskeletal symptoms, as polyarthralgia and arthritis, which can lead to significant impairment of physical function. The non-phar…
	L. F. Ng	2017	Annual review of virology	Immunopathology of chikungunya virus infection: Lessons learned from patients and animal models
	L. F. P. Ng	2017	Annual Review of Virology	Immunopathology of Chikungunya Virus Infection: Lessons Learned from Patients and Animal Models	Chikungunya virus (CHIKV) is an arthropod-borne alphavirus that causes acute and chronic arthritis. The virus reemerged in the Indian Ocean islands in 2005-2006 and is responsible for outbreaks in the Caribbean islands and the Americas since late 2013. Despite the wealth of research over the past 10 years, there are no commercially available antiviral drugs or vaccines. Treatment usually involves…
	W. H. L. Ng, X.: Ling, Z. L.: Santos, C. N. O.: Magalhães, L. S.: Kueh, A. J.: Herold, M. J.: Taylor, A.: Freitas, J. R.: Koit, S.: Wang, S.: Lloyd, A. R.: Teixeira, M. M.: Merits, A.: Almeida, R. P.: King, N. J. C.: Mahalingam, S.	2023	Nature Communications	FHL1 promotes chikungunya and o’nyong-nyong virus infection and pathogenesis with implications for alphavirus vaccine design	Arthritogenic alphaviruses are positive-strand RNA viruses that cause debilitating musculoskeletal diseases affecting millions worldwide. A recent discovery identified the four-and-a-half-LIM domain protein 1 splice variant A (FHL1A) as a crucial host factor interacting with the hypervariable domain (HVD) of chikungunya virus (CHIKV) nonstructural protein 3 (nsP3). Here, we show that acute and ch…
	P. M. Ninla-Aesong, Winyou: Noipha, Kusumarn	2019	Viral immunology	Proinflammatory cytokines and chemokines as biomarkers of persistent arthralgia and severe disease after chikungunya virus infection: a 5-year follow-up study in Southern Thailand
	P. M. Ninla-Aesong, W.: Noipha, K.	2020	Viral Immunol	Long-Term Persistence of Chikungunya Virus-Associated Manifestations and Anti-Chikungunya Virus Antibody in Southern Thailand: 5 Years After an Outbreak in 2008-2009	Chikungunya fever, a disease caused by chikungunya virus (CHIKV), reemerged and affected over 52,000 people in southern Thailand in 2008 and 2009. The CHIKV strain involved in this outbreak was the East Central South African (ECSA) strain with the E1-A226V mutation. The prevalence of CHIKV-associated chronic discomfort varied by virus lineage. This retrospective cohort study aims to describe the …
	P. R. M. Nóbrega, N. M. D. M.: Braga-Neto, P.: Barros, L. S. D. S.: Honório, F. P. P.: Dellavance, A.: Hoftberger, R.: Dutra, L. A.	2020	Frontiers in Pediatrics	NMDAR Encephalitis Associated With Acute Chikungunya Virus Infection: A New Trigger?	Background: Anti-NMDAR encephalitis is the most frequent cause of autoimmune encephalitis. Chikungunya (CHIK) is an arbovirus responsible for outbreaks of fever, cutaneous rash and arthritis in underdeveloped countries, and a trigger for autoimmunity. Case Presentation: We report a five-year-old male patient with fever, myalgia, headache and conjunctivitis for 5 days. After 1 week he developed to…
	M. H. Noret, L.: Rulli, N.: Rolph, M.: Smith, P. N.: Li, R. W.: Roques, P.: Gras, G.: Mahalingam, S.	2012	J Infect Dis	Interleukin 6, RANKL, and osteoprotegerin expression by chikungunya virus-infected human osteoblasts
	J. A. L. S. Nunes, Jorge Rodrigues de: Smith, Vanessa Cavaleiro: Quaresma, Juarez Simões: Vasconcelos, Pedro Fernando da Costa: Chiang, Jannifer Oliveira	2023	Reviews in Medical Virology	Immunological impact of cytokines on the chikungunya virus pathophysiology: A literature narrative review
	J. L. N. Oliveira, I. A.: Amaral, J. K.: Campos, L. R.: Mendonça, M. M. M.: Ricarte, M. B.: Cavalcanti, L. P. G.: Schoen, R. T.	2023	Rev Soc Bras Med Trop	Extra-articular Manifestations of Chikungunya	Chikungunya fever (CHIK) is a neglected tropical disease associated with chronic arthritis. CHIK is usually a self-limiting condition; however, extra-articular manifestations present as atypical illness in a minority of patients. These atypical features may mimic other conditions and potentially distract physicians from the true diagnosis. This review analyzes the evidence of many unusual extra-a…
	A. C. K. Outhred, J.: Dwyer, D. E.	2011	Expert Review of Anti-Infective Therapy	Viral arthritides	Viral infections may manifest as acute or chronic arthritis. Joint involvement arises from either direct infection of the joint, through an immunological response directed towards the virus or autoimmunity. Epidemiological clues to the diagnosis include geographic location and exposure to vector-borne, blood-borne or sexually transmitted viruses. Although not always possible, it is important to d…
	B. J. Padmakumar, J. B.: Menon, R.: Kottarathara, A. J.	2010	Southeast Asian J Trop Med Public Health	Clinical profile of chikungunya sequelae, association with obesity and rest during acute phase	The scarcity of literature regarding chikungunya infection sequelae makes it an unexplored area of medicine. We analyzed 1,111 patients with confirmed chikungunya sequelae and found a female predominance in those with sequelae which increased with age up to 40-50 years old, then decreased with further increase in age. In males age > 60 years old was the predominant age group affected. The symptom…
	P. H. D. G. Palmeira, B. M.: Guerra-Gomes, I. C.: Peixoto, R. F.: Dias, C. N. D.: Araujo, J. M. G.: Amaral, I. P. G.: Keesen, T. S. L.	2022	Human Immunology	Downregulation of CD73 on CD4+T cells from patients with chronic Chikungunya infection
	B. K. Panzer, C. W.: Neumayer, C.: Koppensteiner, R.: Jozkowicz, A.: Poledniczek, M.: Gremmel, T.: Jilma, B.: Wadowski, P. P.	2023	Cells	Toll-like Receptors as Pro-Thrombotic Drivers in Viral Infections: A Narrative Review	Toll-like receptors (TLRs) have a critical role in the pathogenesis and disease course of viral infections. The induced pro-inflammatory responses result in the disturbance of the endovascular surface layer and impair vascular homeostasis. The injury of the vessel wall further promotes pro-thrombotic and pro-coagulatory processes, eventually leading to micro-vessel plugging and tissue necrosis. M…
	D. P. Parashar, M. S.: More, A.: Patil, P.: Amdekar, S.	2018	Virus Genes	Altered microRNA expression signature in Chikungunya-infected mammalian fibroblast cells	Chikungunya virus (CHIKV) infection can cause severe arthralgia and chronic arthritis in humans. MicroRNAs (miRNA) have demonstrated their potential use as biomarker in variety of human pathologies and infections. This study was conducted to understand the miRNA signature in early CHIKV infection stages. In the current study, we used TaqMan-based quantitative PCR method to identify the miRNA sign…
	D. M. P. Patel, M. V.: Sharma, K. H.: Patel, G. R.: Patel, M. B.: Shah, V. V.	2019	Curr Rheumatol Rev	Post Chikungunya Chronic Arthritis: Systemic Inflammatory Status Triggering Acute Coronary Syndrome	BACKGROUND: Atherosclerosis, inflammation and coronary plaque destabilization are linked to each other. Infections due to various microbes may trigger Acute Coronary Syndrome (ACS) by systemic inflammation cascade. METHODS: We have evaluated the prevalence of Post Chikungunya Chronic Arthritis (PCCA) among 400 consecutive ACS patients (Case group) and compared with control group subjected to elec…
	H. M. Pathak, Mithun C: Ravindran, Vinod	2019	Clinical Medicine	Chikungunya arthritis
	B. J. S. Paul, S.	2018	Rheumatology and Therapy	Chikungunya Infection: A Re-emerging Epidemic	Chikungunya (CHIK) is an arboviral infection caused by the chikungunya virus. An unusual feature of CHIK is its long periods of quiescence followed by an epidemic of devastating severity that can involve millions of people. Manifestations of CHIK range from a mild self-limiting febrile illness with arthralgia and rash to crippling acute and lingering debilitating arthritis. In about 10–60% of pat…
	C. W. Petitdemange, Nadia: Vieillard, Vincent	2015	Journal of Allergy and Clinical Immunology	Control of immunopathology during chikungunya virus infection
	J. A. Philips	2017	Science Translational Medicine	How to straighten out that which bends up	Chikungunya virus requires host granzyme A to drive joint inflammation.
	W. K. Phuklia, J.: Modhiran, N.: Rodpai, E.: Thannagith, M.: Thongsakulprasert, T.: Smith, D. R.: Ubol, S.	2013	Virus Res	Osteoclastogenesis induced by CHIKV-infected fibroblast-like synoviocytes: a possible interplay between synoviocytes and monocytes/macrophages in CHIKV-induced arthralgia/arthritis	Fibroblast-like synoviocytes are known to migrate from joint to joint and are proposed to be one of the key players in the inflammatory cascade amplification in rheumatoid arthritis patients. In the recent CHIKV epidemic, patients developed arthritis-like syndrome and the synoviocyte is one of the suspected players in CHIKV-induced polyarthritis. Thus, to learn more on this syndrome, the response…
	C. M.-L. Pineda, R.: Caballero-Uribe, C. V.: Viasus, D.	2016	Clinical Rheumatology	Chikungunya in the region of the Americas. A challenge for rheumatologists and health care systems
	T. E. Pistone, K.: Schuffenecker, I.: Receveur, M. C.: Malvy, D.	2009	Travel Med Infect Dis	An imported case of Chikungunya fever from Madagascar: use of the sentinel traveller for detecting emerging arboviral infections in tropical and European countries	A major Chikungunya virus (CHIKV) epidemic affected the South-Western Indian Ocean islands in 2005. This major outbreak raised concerns about the possibility of the emergence of CHIKV infections in Europe as an autochthonous CHIKV outbreak occurred in the Ravenna region of Italy during the summer of 2007 and was linked to a viraemic index case originating in Kerala, India. This report highlights …
	S. H. Poddar, J. L.: Gorman, M. J.: Farzan, M.: Diamond, M. S.	2016	Journal of Virology	The Interferon-Stimulated Gene IFITM3 Restricts Infection and Pathogenesis of Arthritogenic and Encephalitic Alphaviruses
	L. R. D. Policastro, I.: Godoy, A. S.: Silva Júnior, J. V. J.: Ruiz, U. E. A.: Santos, I. A.: Jardim, A. C. G.: Samby, K.: Burrows, J. N.: Wells, T. N. C.: Gil, Lhvg: Oliva, G.: Fernandes, R. S.	2022	Viruses	The Antifungal Itraconazole Is a Potent Inhibitor of Chikungunya Virus Replication	Chikungunya virus (CHIKV) is the causative agent of chikungunya fever, a disabling disease that can cause long-term severe arthritis. Since the last large CHIKV outbreak in 2015, the reemergence of the virus represents a serious public health concern. The morbidity associated with viral infection emphasizes the need for the development of specific anti-CHIKV drugs. Herein, we describe the develop…
	S. H. Pollett, H. C.: Lu, D.: Grance, M.: Richard, S.: Nowak, G.: Lanteri, C.: Tribble, D.: Burgess, T.	2024	PLoS Negl Trop Dis	The risk and risk factors of chikungunya virus infection and rheumatological sequelae in a cohort of U.S. Military Health System beneficiaries: Implications for the vaccine era	BACKGROUND: Understanding the risk of chikungunya virus (CHIKV) infection and rheumatic sequelae across populations, including travelers and the military, is critical. We leveraged healthcare delivery data of over 9 million U.S. Military Health System (MHS) beneficiaries to identify cases, and sampled controls, to estimate the risk of post-CHIKV rheumatic sequelae. METHODOLOGY/PRINCIPAL FINDINGS:…
	Y. S. N. Poo, H.: Gardner, J.: Larcher, T.: Schroder, W. A.: Le, T. T.: Major, L. D.: Suhrbier, A.	2014	J Virol	CCR2 deficiency promotes exacerbated chronic erosive neutrophil-dominated chikungunya virus arthritis	Chikungunya virus (CHIKV) is a member of a globally distributed group of arthritogenic alphaviruses that cause weeks to months of debilitating polyarthritis/arthralgia, which is often poorly managed with current treatments. Arthritic disease is usually characterized by high levels of the chemokine CCL2 and a prodigious monocyte/macrophage infiltrate. Several inhibitors of CCL2 and its receptor CC…
	M. H. R. Pouriayevali, F.: Jalali, T.: Baniasadi, V.: Fazlalipour, M.: Mostafavi, E.: Khakifirouz, S.: Mohammadi, T.: Fereydooni, Z.: Tavakoli, M.: Azad-Manjiri, S.: Hosseini, M.: Ghalejoogh, M.: Gouya, M. M.: Failloux, A. B.: Salehi-Vaziri, M.	2019	BMC Infect Dis	Imported cases of Chikungunya virus in Iran	BACKGROUND: Chikungunya virus (CHIKV) is a widespread mosquito-borne virus representing a serious challenge to public health. The largest outbreak in the Middle-East was recorded in 2016-2017 in Pakistan. Sistan and Baluchistan Province of Iran shares a wide border with Pakistan; accordingly, introduction of CHIKV from Pakistan to Iran seems to be probable. The current study is aimed at investiga…
	L. A. M. Powell, A.: Fox, J. M.: Kose, N.: Klose, T.: Kim, A. S.: Bombardi, R.: Tennekoon, R. N.: Dharshan de Silva, A.: Carnahan, R. H.: Diamond, M. S.: Rossmann, M. G.: Kuhn, R. J.: Crowe, J. E., Jr.	2020	Cell Host Microbe	Human mAbs Broadly Protect against Arthritogenic Alphaviruses by Recognizing Conserved Elements of the Mxra8 Receptor-Binding Site	Mosquito inoculation of humans with arthritogenic alphaviruses results in a febrile syndrome characterized by debilitating musculoskeletal pain and arthritis. Despite an expanding global disease burden, no approved therapies or licensed vaccines exist. Here, we describe human monoclonal antibodies (mAbs) that bind to and neutralize multiple distantly related alphaviruses. These mAbs compete for a…
	A. M. L. Powers, C. H.	2007	Journal of General Virology	Changing patterns of chikunya virus: Re-emergence of a zoonotic arbovirus	CHIKV has been responsible for significant human morbidity for (probably) several hundred years; yet in spite of its prevalence, CHIKV epidemiology and mechanisms of virulence and pathogenesis are poorly understood. The 2005-2007 epidemic of CHIKV disease, like the West Nile virus (WNV) epidemics in North America that began in 1999, has served as a reminder that laboratory and field research comb…
	R. H. Premaratna, L. P.: Nanayakkara, D. M.: Chandrasena, T. G.: Rajapakse, R. P.: Bandara, N. K.: de Silva, H. J.	2011	Int J Infect Dis	Evidence of acute rickettsioses among patients presumed to have chikungunya fever during the chikungunya outbreak in Sri Lanka	BACKGROUND: Chikungunya fever (CGF) and rickettsioses are known to cause acute onset febrile illnesses associated with severe arthritis. Rickettsial arthritis is curable with the use of appropriate anti-rickettsial antibiotics, however the arthritis of CGF tends to have a prolonged course leading to protracted disability. The aim of this study was to investigate the contribution of CGF and ricket…
	N. A. H. Prow, T. D. C.: Tang, B.: Larcher, T.: Mukhopadhyay, P.: Alves, T. L.: Le, T. T.: Gardner, J.: Poo, Y. S.: Nakayama, E.: Lutzky, V. P.: Nakaya, H. I.: Suhrbier, A.	2019	Front Immunol	Exacerbation of Chikungunya Virus Rheumatic Immunopathology by a High Fiber Diet and Butyrate	Chikungunya virus (CHIKV) is a mosquito transmitted alphavirus associated with a robust systemic infection and an acute inflammatory rheumatic disease. A high fiber diet has been widely promoted for its ability to ameliorate inflammatory diseases. Fiber is fermented in the gut into short chain fatty acids such as acetate, propionate, and butyrate, which enter the circulation providing systemic an…
	N. A. L. Prow, L.: Nakayama, E.: Cooper, T. H.: Yan, K.: Eldi, P.: Hazlewood, J. E.: Tang, B.: Le, T. T.: Setoh, Y. X.: Khromykh, A. A.: Hobson-Peters, J.: Diener, K. R.: Howley, P. M.: Hayball, J. D.: Suhrbier, A.	2018	Nat Commun	A vaccinia-based single vector construct multi-pathogen vaccine protects against both Zika and chikungunya viruses	Zika and chikungunya viruses have caused major epidemics and are transmitted by Aedes aegypti and/or Aedes albopictus mosquitoes. The "Sementis Copenhagen Vector" (SCV) system is a recently developed vaccinia-based, multiplication-defective, vaccine vector technology that allows manufacture in modified CHO cells. Herein we describe a single-vector construct SCV vaccine that encodes the structural…
	N. A. T. Prow, B.: Gardner, J.: Le, T. T.: Taylor, A.: Poo, Y. S.: Nakayama, E.: Hirata, T. D. C.: Nakaya, H. I.: Slonchak, A.: Mukhopadhyay, P.: Mahalingam, S.: Schroder, W. A.: Klimstra, W.: Suhrbier, A.	2017	PLoS Pathog	Lower temperatures reduce type I interferon activity and promote alphaviral arthritis	Chikungunya virus (CHIKV) belongs to a group of mosquito-borne alphaviruses associated with acute and chronic arthropathy, with peripheral and limb joints most commonly affected. Using a mouse model of CHIKV infection and arthritic disease, we show that CHIKV replication and the ensuing foot arthropathy were dramatically reduced when mice were housed at 30°C, rather than the conventional 22°C. Th…
	A. C. F. Puhl, R. S.: Godoy, A. S.: Gil, Lhvg: Oliva, G.: Ekins, S.	2023	Bioorganic & Medicinal Chemistry	The protein disulfide isomerase inhibitor 3-methyltoxoflavin inhibits Chikungunya virus
	V. N. S. Puttamallesh, S. K.: Singh, P. K.: Harsha, H. C.: Ganjiwale, A.: Broor, S.: Pandey, A.: Narayana, J.: Prasad, T. S. K.	2013	Clinical Proteomics	Proteomic profiling of serum samples from chikungunya-infected patients provides insights into host response	Background: Chikungunya is a highly debilitating febrile illness caused by Chikungunya virus, a single-stranded RNA virus, which is transmitted by Aedes aegypti or Aedes albopictus mosquito species. The pathogenesis and host responses in individuals infected with the chikungunya virus are not well understood at the molecular level. We carried out proteomic profiling of serum samples from chikungu…
	J. A. M. Quiroz, R. J.: Thackray, L. B.: Cohen, C. A.: Pallesen, J.: Jangra, R. K.: Brown, R. S.: Hofmann, D.: Holtsberg, F. W.: Shulenin, S.: Nyakatura, E. K.: Durnell, L. A.: Rayannavar, V.: Daily, J. P.: Ward, A. B.: Aman, M. J.: Dye, J. M.: Chandran, K.: Diamond, M. S.: Kielian, M.: Lai, J. R.	2019	PLoS Pathog	Human monoclonal antibodies against chikungunya virus target multiple distinct epitopes in the E1 and E2 glycoproteins	Chikungunya virus (CHIKV) is a mosquito-transmitted alphavirus that causes persistent arthritis in a subset of human patients. We report the isolation and functional characterization of monoclonal antibodies (mAbs) from two patients infected with CHIKV in the Dominican Republic. Single B cell sorting yielded a panel of 46 human mAbs of diverse germline lineages that targeted epitopes within the E…
	A. M. Ranzolin, C. D. L.: da Rocha Junior, L. F.: Duarte, Albp: de Lima, H. D.: de Almeida Martins, L. M.: de Almeida, A. R.: de Oliveira, P. S. S.: de Melo Rêgo, M. J. B.: da Rocha Pitta, M. G.: Bredemeier, M.: Laurindo, I. M. M.	2022	Adv Rheumatol	Treatment with biological therapy is associated with faster recovery and lower frequency of treatment switch among rheumatic patients with Chikungunya fever	BACKGROUND/OBJECTIVE: The effects of Chikungunya virus (CHIKV) infection on patients with rheumatic diseases have not been extensively studied. Our aim was to compare the clinical course of patients with rheumatoid arthritis and spondyloarthritis, categorized according to the use or not of biologic disease modifying anti-rheumatic drugs (bDMARDs), during and after infection by CHIKV. METHODS: Pat…
	A. P. H. Rathore, T.: Das, P. K.: Merits, A.: Ng, M. L.: Vasudevan, S. G.	2014	Antiviral Res	Chikungunya virus nsP3 & nsP4 interacts with HSP-90 to promote virus replication: HSP-90 inhibitors reduce CHIKV infection and inflammation in vivo	The global emergence of Chikungunya virus (CHIKV) infection is alarming and currently there is no licensed vaccine or antiviral treatment available to mitigate this disease. CHIKV infection typically results in high viral load with an outcome of high fever, skin rashes, muscle pain, and sequelae of prolonged arthritis, which occurs in >90% of the infected cases. In this study, using biochemical p…
	R. M. Ravichandran, M.	2008	J Infect Dev Ctries	Ribavirin therapy for Chikungunya arthritis	BACKGROUND: Chikungunya is an acute viral infection presenting with a febrile episode and severe arthralgia, swelling of soft tissues, especially around the ankles. Many patients recover with nonspecific treatment of analgesics. Some patients continue to have subacute crippling arthritis in the legs affecting their mobility. This study was undertaken to see the effect of the antiviral drug Ribavi…
	V. A. Ravindran, G.	2017	Clin Rheumatol	Efficacy of combination DMARD therapy vs. hydroxychloroquine monotherapy in chronic persistent chikungunya arthritis: a 24-week randomized controlled open label study	In a proportion of patients, chikungunya arthritis (CA) might run into a chronic persistent phase. The treatment for this phase is not very clear. In this randomized parallel group open label study of 24 weeks duration, we evaluated the efficacy of DMARD combination in persistent CA. Consecutive 139 patients with persistent CA (persistent arthritis for >1 year after the chikungunya fever either i…
	V. D. Reddy, Anita: Krishna, Shankar Susarla: Vasanthapuram, Ravi	2017	PLoS neglected tropical diseases	Molecular mimicry between chikungunya virus and host components: a possible mechanism for the arthritic manifestations
	K. K. S. Riemersma, C.: Singapuri, A.: Coffey, L. L.	2019	J Virol	Chikungunya Virus Fidelity Variants Exhibit Differential Attenuation and Population Diversity in Cell Culture and Adult Mice	Chikungunya virus (CHIKV) is a reemerging global health threat that produces debilitating arthritis in people. Like other RNA viruses with high mutation rates, CHIKV produces populations of genetically diverse genomes within a host. While several known CHIKV mutations influence disease severity in vertebrates and transmission by mosquitoes, the role of intrahost diversity in chikungunya arthritic…
	C. H. Rodrigo, T.: Wickramarachchi, U.: Fernando, D.: Rajapakse, S.	2022	Trans R Soc Trop Med Hyg	Treatment of chikungunya-associated joint pain: a systematic review of controlled clinical trials	Post-chikungunya joint pain (arthritis or arthralgia) is a clinical concern in endemic regions as it may cause a debilitating illness sometimes years after the acute infection. This systematic review analyses evidence from controlled clinical trials regarding the efficacy of pharmacological and non-pharmacological interventions to treat post-chikungunya joint pain. PubMed, EMBASE, Scopus, Cochran…
	A. J. C.-O. Rodriguez-Morales, J. A.: Villamil-Gómez, W.: Paniz-Mondolfi, A. E.	2015	Rheumatol Int	How many patients with post-chikungunya chronic inflammatory rheumatism can we expect in the new endemic areas of Latin America?	Post-chikungunya chronic inflammatory rheumatism (pCHIK-CIR) is one of the consequences that are impacting new endemic countries, such as those in the Americas. The relative frequency of pCHIK-CIR is highly variable, ranging from 14.4 % to 87.2 % (including variable number of patients and follow-up times). Based on those non-weighted values, it is difficult to estimate which would be the expected…
	A. J. C.-O. Rodríguez-Morales, J. A.: Fernanda Urbano-Garzón, S.: Sebastian Hurtado-Zapata, J.	2016	Arthritis Care Res (Hoboken)	Prevalence of Post-Chikungunya Infection Chronic Inflammatory Arthritis: A Systematic Review and Meta-Analysis	OBJECTIVE: To determine the percentage of patients who would develop chronic inflammatory rheumatism (CIR) following chikungunya (CHIK) virus disease. METHODS: We conducted a systematic review of the literature in 3 databases (PubMed, Science Citation Index, and Scopus) to identify studies assessing the proportion of patients who progress to CHIK-CIR. We performed a random-effects model meta-anal…
	A. J. H.-G. Rodriguez-Morales, K. L.: Vargas-Zapata, S. L.: Meneses-Quintero, O. M.: Gutiérrez-Segura, J. C.	2017	Rheumatology International	Would be IL-6 a missing link between chronic inflammatory rheumatism and depression after chikungunya infection?
	A. J. S. Rodríguez-Morales, Fabrice	2019	International Journal of Infectious Diseases	Chronic chikungunya, still to be fully understood
	A. J. C. O. Rodríguez‐Morales, Jaime A: Fernanda Urbano‐Garzón, Sivia: Sebastian Hurtado‐Zapata, Juan	2016	Arthritis care & research	Prevalence of post‐chikungunya infection chronic inflammatory arthritis: a systematic review and meta‐analysis
	A. C. Rohatgi, J. C.: Monte, K.: Higgs, S.: Vanlandingham, D. L.: Kardon, G.: Lenschow, D. J.	2014	Journal of Virology	Infection of Myofibers Contributes to Increased Pathogenicity during Infection with an Epidemic Strain of Chikungunya Virus
	A. V. M. d. L.-T. Rolim de Oliveira, P.: Ever de Almeida, M. C.: Marques de Carvalho, C. A.: Soares de Moraes, S. A.	2021	J Bodyw Mov Ther	Physiotherapeutic evaluation and intervention proposal on a patient with post-chikungunya chronic arthritis	BACKGROUND: Chikungunya fever is an arboviral disease characterized by a high morbidity rate related to intense and persistent arthralgia, causing a decrease in both quality of life (QoL) and productivity. This study aimed to report functional evaluation and multimodal physiotherapeutic intervention on a patient with post-chikungunya chronic arthritis (PCCA). CASE PRESENTATION: Woman, 47 years ol…
	M. S. F. Rolph, S. S.: Mahalingam, S.	2015	Lancet Infect Dis	Emergent chikungunya virus and arthritis in the Americas
	R. A. Roosenhoff, Fatih: Martina, Byron	2016	Future Virology	The pathogenesis of chronic chikungunya: evolving concepts
	P. G. Roques, G.	2011	Journal of Infectious Diseases	Chikungunya fever: Focus on peripheral markers of pathogenesis
	V. M.-L. Rosario, R.: Valdez, T.: Adames, S.: Medrano, J.: Paulino, I.: Paula, J.: Alba-Fériz, R.	2015	Clin Rheumatol	Chikungunya infection in the general population and in patients with rheumatoid arthritis on biological therapy	Chikungunya infection is a febrile illness, which currently is afflicting the Caribbean islands including the Dominican Republic. We would like to report our experience with Chikungunya-related musculoskeletal manifestations in our arthritis clinics in the Dominican Republic. A total of 514 patients presented for the first time to our arthritis clinic exhibiting musculoskeletal manifestations, 47…
	F. R. Rosso, S.: Cedano, J. A.: Mora, B. L.: Moncada, P. A.: Velez, J. D.	2018	Transpl Infect Dis	Chikungunya in solid organ transplant recipients, a case series and literature review	Chikungunya virus is a recent emerging arbovirus in Latin America, and the clinical manifestations can vary from fever and rash to severe chronic inflammatory arthritis. Few reports have been published regarding this infection in immunocompromised patients, including solid organ transplant recipients. We report a case series of solid organ transplant recipients with confirmed Chikungunya infectio…
	S. L. Rowland-Jones	2016	Trans R Soc Trop Med Hyg	Chikungunya: out of the tropical forests and heading our way …
	E. B. Roy, S. N.: Reid, S.	2020	Viruses-Basel	Role of MicroRNAs in Bone Pathology during Chikungunya Virus Infection
	E. S. Roy, W.: Duan, B.: Reid, S.	2020	Msphere	Chikungunya Virus Infection Impairs the Function of Osteogenic Cells
	J. C. A.-B. Rueda, Mauricio: Santos, Ana M: Martin-Arsanios, Daniel: Villota-Erazo, Catalina: Reyes, Viviana: Bernal-Macías, Santiago: Peláez-Ballestas, Ingris: Cardiel, Mario H: Londono, John	2022	Frontiers in Medicine	Human Genetic Host Factors and Its Role in the Pathogenesis of Chikungunya Virus Infection
	J. C. S. Rueda, A. M.: Angarita, J. I.: Giraldo, R. B.: Saldarriaga, E. L.: Ballesteros Muñoz, J. G.: Forero, E.: Valencia, H.: Somoza, F.: Martin-Arsanios, D.: Quintero, E. J.: Reyes-Martinez, V.: Padilla, D.: Cuervo, F. M.: Peláez-Ballestas, I.: Cardiel, M. H.: Pavía, P. X.: Londono, J.	2019	Emerg Microbes Infect	Demographic and clinical characteristics of chikungunya patients from six Colombian cities, 2014-2015	In 2014, the chikungunya virus reached Colombia for the first time, resulting in a nationwide epidemic. The objective of this study was to describe the demographics and clinical characteristics of suspected chikungunya cases. Chikungunya infection was confirmed by enzyme-linked immunosorbent assay and 548 patients where included in the study. Of these patients, 295 were positive for antibodies ag…
	N. E. G. Rulli, A.: Mangano, G.: Rolph, M. S.: Apicella, C.: Zaid, A.: Suhrbier, A.: Mahalingam, S.	2009	Arthritis Rheum	Amelioration of alphavirus-induced arthritis and myositis in a mouse model by treatment with bindarit, an inhibitor of monocyte chemotactic proteins	OBJECTIVE: Alphaviruses such as chikungunya virus, Sindbis virus, o'nyong-nyong virus, Mayaro virus, and Ross River virus (RRV), are commonly associated with arthralgias and overt arthritides worldwide. Understanding the processes by which arthritogenic viruses cause disease is a prerequisite in the quest for better treatments. In this regard, we have recently established that monocyte/macrophage…
	N. E. M. Rulli, J.: Wilmes, A.: Ewart, G.: Mahalingam, S.	2007	Ann N Y Acad Sci	The molecular and cellular aspects of arthritis due to alphavirus infections: lesson learned from Ross River virus	Alphaviruses such as the Sindbis-group viruses, Scandinavian Ockelbo virus, the African Asian chikungunya virus, the African O'nyong-nyong virus, the South American Mayaro virus, and the Australasian Barmah Forest and Ross River viruses, are commonly associated with outbreaks of acute and persistent arthritis and arthralgia in humans. The mechanisms by which these viruses cause arthritis/arthralg…
	N. E. R. Rulli, M. S.: Srikiatkhachorn, A.: Anantapreecha, S.: Guglielmotti, A.: Mahalingam, S.	2011	J Infect Dis	Protection from arthritis and myositis in a mouse model of acute chikungunya virus disease by bindarit, an inhibitor of monocyte chemotactic protein-1 synthesis	Chikungunya virus (CHIKV) is associated with outbreaks of infectious rheumatic disease in humans. Using a mouse model of CHIKV arthritis and myositis, we show that tumor necrosis factor-α, interferon-γ, and monocyte chemotactic protein 1 (MCP-1) were dramatically induced in tissues from infected mice. The same factors were detected in the serum of patients with CHIKV-induced polyarthralgia and po…
	M. M. Runowska, Dominik: Niklas, Karolina: Puszczewicz, Mariusz	2018	Clin Exp Rheumatol	Chikungunya virus: a rheumatologist's perspective
	K. D. K. Ryman, William B	2014	Proceedings of the National Academy of Sciences	Closing the gap between viral and noninfectious arthritis
	R. Sahoo	2007	Biomedicine	Chikungunya: Etiology and prevention	Chikungunya is an arboviral disease, transmitted by bites of infected aedes mosquitoes. The virus was first isolated in 1953 in Tanzania. It is endemic in east Africa and part of Asia. Its recent epidemic has badly hit India-especially southern and central India. The reasons for the re-emergence are not clear. The disease is characterized by fever, rash and incapacitating arthralgia with or witho…
	R. R. W. Sahoo, A.: Agarwal, V.	2022	Clin Rheumatol	Neglected tropical rheumatic diseases	The complexities of dealing with rheumatic diseases in tropical countries are diverse and likely due to limited health care infrastructure, lack of diagnostic and therapeutic facilities, impact of dominant prevailing diseases, and the challenges of differentiating from infectious and non-infectious disease mimics. Several tropical diseases present with musculoskeletal and rheumatic manifestations…
	G. B. Sales, I. C. P.: Canejo Neta, L. M. S.: Melo, P. L.: Leitão, R. A.: Melo, H. M. A.	2018	Rev Assoc Med Bras (1992)	Treatment of chikungunya chronic arthritis: A systematic review	INTRODUCTION: Chikungunya (CHIK) is a tropical arbovirus, transmitted by the female mosquito Aedes aegypti and Aedes albopictus. In Brazil, there have been cases reported since 2014. The initial manifestations of this virus are sudden onset high fever, headache, chills, rashes, myalgia and intense joint pain. Usually, CHIK presents the acute and chronic phases, the latter characterized by bilater…
	G. M. P. G. B. Sales, Izabel Crystine Pereira: Canejo, Laura Maia Sampaio: Melo, Paloma Lopes de: Leitão, Raphael de Azevedo: Melo, Hugo Moura de Albuquerque	2018	Revista da Associação Médica Brasileira	Treatment of chikungunya chronic arthritis: A systematic review
	I. C. A. Sam, S.	2006	Med J Malaysia	Chikungunya virus infection	Chikungunya virus (CHIKV) is a mosquito-borne alphavirus which causes epidemic fever, rash and polyarthralgia in Africa and Asia. Two outbreaks have been reported in Malaysia, in Klang, Selangor (1998) and Bagan Panchor, Perak (2006). It is not known if the outbreaks were caused by the recent introduction of CHIKV, or if the virus was already circulating in Malaysia. Seroprevalence studies from t…
	J. A. H. Samra, N. L.: Summer, A.: Medina, M. T.: Holden, K. R.	2017	J Child Neurol	Clinical Features and Neurologic Complications of Children Hospitalized With Chikungunya Virus in Honduras	The first case of Chikungunya virus in Honduras was identified in 2014. The virus has spread widely across Honduras via the Aedes aegypti mosquito, leading to an outbreak of Chikungunya virus (CHIKV) in 2015 that significantly impacted children. A retrospective chart review of 235 children diagnosed with CHIKV and admitted to the National Autonomous University of Honduras Hospital Escuela (Hospit…
	J. C. B.-C. Sánchez-Arcila, J.: De Souza, T. M. A.: Paiva, I. A.: Barbosa, L. S.: Nunes, P. C. G.: Lima, M. D. R. Q.: Dos Santos, F. B.: Damasco, P. V.: Da Cunha, R. V.: Azeredo, E. L. D.: De Oliveira-Pinto, L. M.	2020	Intervirology	Clinical, Virological, and Immunological Profiles of DENV, ZIKV, and/or CHIKV-Infected Brazilian Patients	Arboviruses co-circulating within a population that are transmitted by the same vector have the potential to cause coinfections. Coinfections with dengue virus (DENV), Zika virus (ZIKV), and chikungunya virus (CHIKV) have been occurring in Brazil, but it is not well-understood how human responses vary during mono-or coinfections and whether they play different roles in pathogenesis. Methods: We i…
	A. S. L. Schanoski, T. T.: Kaiserman, D.: Rowe, C.: Prow, N. A.: Barboza, D. D.: Santos, C. A.: Zanotto, P. M. A.: Magalhães, K. G.: Aurelio, L.: Muller, D.: Young, P.: Zhao, P.: Bird, P. I.: Suhrbier, A.	2019	Front Immunol	Granzyme A in Chikungunya and Other Arboviral Infections	Granzyme A (GzmA) is secreted by cytotoxic lymphocytes and has traditionally been viewed as a mediator of cell death. However, a growing body of data suggests the physiological role of GzmA is promotion of inflammation. Here, we show that GzmA is significantly elevated in the sera of chikungunya virus (CHIKV) patients and that GzmA levels correlated with viral loads and disease scores in these pa…
	S. T. Schrauf, R.: Tauber, E.: Ramsauer, K.	2020	Front Immunol	Current Efforts in the Development of Vaccines for the Prevention of Zika and Chikungunya Virus Infections	Arboviruses represent major challenges to public health, particularly in tropical, and subtropical regions, and a substantial risk to other parts of the world as respective vectors extend their habitats. In recent years, two viruses transmitted by Aedes mosquitoes, Chikungunya and Zika virus, have gathered increased interest. After decades of regionally constrained outbreaks, both viruses have re…
	K. L. G. Schwartz, A.: Boggild, A. K.	2014	Cmaj	Chikungunya fever in Canada: fever and polyarthritis in a returned traveller
	O. A. Schwartz, Matthew L	2010	Nature Reviews Microbiology	Biology and pathogenesis of chikungunya virus
	M. R. L. Sebastian, R.: Kabra, S. K.	2009	Indian J Pediatr	Chikungunya infection in children	Chikungunya fever is caused by Chikungunya virus (CHIK) and spread by Aedes aegypti and Aedes albopictus. The median incubation period is 2 to 4 days. Vertical transmission of disease from mother to child has also been documented. Clinical manifestations are very variable, from asymptomatic illness to severe debilitating disease. Children are among the group at maximum risk for severe manifestati…
	S. P. M. Selvamani, R.: Singh, S. K.	2014	Plos One	Chikungunya Virus Exploits miR-146a to Regulate NF-κB Pathway in Human Synovial Fibroblasts
	S. S. Selvarajah, N. R.: Kahle, K. M.: Fong, R. H.: Mattia, K. A.: Gardner, J.: Lu, K.: Liss, N. M.: Salvador, B.: Tucker, D. F.: Barnes, T.: Mabila, M.: Zhou, X. D.: Rossini, G.: Rucker, J. B.: Sanders, D. A.: Suhrbier, A.: Sambri, V.: Michault, A.: Muench, M. O.: Doranz, B. J.: Simmons, G.	2013	Plos Neglected Tropical Diseases	A Neutralizing Monoclonal Antibody Targeting the Acid-Sensitive Region in Chikungunya Virus E2 Protects from Disease
	A. B. Septembre-Malaterre, Y.: Giry, C.: Gasque, P.: Guiraud, P.: Sélambarom, J.	2021	Sci Rep	Quercetin can reduce viral RNA level of O'nyong-nyong virus and resulting innate immune cytokine responses in cultured human synovial fibroblasts	O'nyong-nyong virus is an alphavirus closely related to chikungunya virus, causing arthralgia, rash and fever. Alphaviruses mainly target synovial fibroblasts and persists in the joints of patients, possibly leading to chronic arthritis. To date, no specific antiviral treatment is available for ONNV infection and induced-inflammation. Primary human synovial fibroblasts cells were used to assess i…
	J. V.-L. Sepúlveda-Delgado, O. L.: Trujillo-Murillo, K.: Canseco-Ávila, L. M.: Sánchez-González, R. A.: Gómez-Cruz, O.: Lugo-Trampe, A.: Fernández-Salas, I.: Danis-Lozano, R.: Contreras-Contreras, A.: Mendoza-Torres, A.: Domínguez-Arrevillaga, S.: Mena-Vela, B. A.: Ocaña-Sibilla, M.: Ramirez-Valdespino, J. C.: Jara, L. J.	2017	Clin Rheumatol	Inflammatory biomarkers, disease activity index, and self-reported disability may be predictors of chronic arthritis after chikungunya infection: brief report	The chikungunya virus (ChikV) is a reemerging mosquito-borne pathogen that causes disabling chronic arthritis. The relationship between clinical evolution and inflammatory biomarkers in patients with ChikV-induced arthritis has not been fully described. We performed a prospective case series to evaluate the association among joint involvement, self-reported disability, and inflammatory biomarkers…
	R. L. A. Seymour, A. P.: Leal, G.: Alcorn, M. D. H.: Weaver, S. C.	2015	Plos Neglected Tropical Diseases	A Rodent Model of Chikungunya Virus Infection in RAG1 <SUP>-/-</SUP> Mice, with Features of Persistence, for Vaccine Safety Evaluation
	S. K. J. Sharma, Sanjay	2018	International journal of rheumatic diseases	Chikungunya: A rheumatologist's perspective
	S. P. Sharma, D.: Dash, P. K.: Parida, M.: Dubey, D. K.	2020	Sci Rep	Development of magnetic bead based sample extraction coupled polymerase spiral reaction for rapid on-site detection of Chikungunya virus	The molecular detection system has evolved over last two decades and is rapidly replacing the conventional confirmatory techniques in diagnostic virology. However the major limitation in implementation of available molecular detection assays is the non availability of field deployable nucleic acid isolation platform coupled with gene amplification technique. The rapid and early molecular detectio…
	J. A. Shawon, Z.: Hossen, M. M.: Akter, Y.: Sayeed, A.: Junaid, M.: Afrose, S. S.: Khan, M. A.	2020	Current Pharmaceutical Design	Current landscape of natural products against coronaviruses: Perspectives in covid-19 treatment and anti-viral mechanism	Background: SARS-CoV-2 is a coronavirus. The infection, termed COVID-19, was first reported in Wuhan, China, at the end of the year 2019, and this outbreak became a pandemic in February of 2020. Till now, there is no effective drug or vaccine against this virus that can make a complete cure; however, a number of drugs are in trials. Objectives: In this review, we have focused on an alternative th…
	G. B. D. P. Silva Junior, J. R.: Mota, R. M. S.: Pires Neto, R. D. J.: Daher, E. F.	2018	Am J Trop Med Hyg	Impact of Chronic Kidney Disease on Chikungunya Virus Infection Clinical Manifestations and Outcome: Highlights during an Outbreak in Northeastern Brazil	The northeastern region of Brazil has faced in the last 2 years the largest outbreak of chikungunya virus (CHIKV) infection in its history. There are still few studies on kidney involvement in CHIKV. The aim of this study is to describe the impact of chronic kidney disease (CKD) on CHIKV clinical manifestations and outcome. This is a cross-sectional study conducted in the State of Ceara, northeas…
	J. E. P. C. Silveira-Freitas, Maria Luiza: dos Santos Cortez, Mariana: de Melo, Fabrício Freire: Zarpelon-Schutz, Ana Carla: Teixeira, Kádima Nayara	2024	World Journal of Virology	Long chikungunya? An overview to immunopathology of persistent arthralgia
	F. B. Simon, J. L.: Lannuzel, A.	2018	Reviews in Medical Virology	The wide spectrum of neurological consequences of chikungunya disease
	F. C. Simon, E.: Jelinek, T.: Lopez-Velez, R.: Steffen, R.: Chen, L. H.	2023	Journal of Travel Medicine	Chikungunya: risks for travellers
	F. J. Simon, E.: Oliver, M.: Leparc-Goffart, I.: Marimoutou, C.	2011	Current Infectious Disease Reports	Chikungunya virus infection	Chikungunya virus (CHIKV) is an alphavirus transmitted by mosquitoes, mostly Aedes aegypti and Aedes albopictus. After half a century of focal outbreaks of acute febrile polyarthralgia in Africa and Asia, the disease unexpectedly spread in the past decade with large outbreaks in Africa and around the Indian Ocean and rare autochthonous transmission in temperate areas. This emergence brought new i…
	F. P. Simon, P.: Grandadam, M.: Fourcade, S.: Oliver, M.: Brouqui, P.: Hance, P.: Kraemer, P.: Mohamed, A. A.: de Lamballerie, X.: Charrel, R.: Tolou, H.	2007	Medicine (Baltimore)	Chikungunya infection: an emerging rheumatism among travelers returned from Indian Ocean islands. Report of 47 cases	A large chikungunya virus (CHIKV) outbreak emerged in 2005-2006 in the Indian Ocean islands, including Comoros, Mayotte, Mauritius, the Seychelles, and particularly in Reunion Island where 35% of 770,000 inhabitants were infected in 6 months. More recently, circulation of the virus has been documented in Madagascar and in India where CHIKV is spreading rapidly. CHIKV-infected visitors have return…
	S. K. Singh	2015	Human Emerging and Re‐emerging Infections: Viral and Parasitic Infections	Overview on chikungunya virus pathogenesis
	S. K. U. Singh, Salini Krishnan	2011	Reviews in medical virology	Chikungunya virus: host pathogen interaction
	S. S. M. Singh, S. P.: Sugunan, A. P.: Sahina,: Vijayachari, P.	2008	Epidemiol Infect	Four cases of acute flaccid paralysis associated with chikungunya virus infection	The recent epidemic of chikungunya fever (2005-2006) in India has affected millions of people. The Andaman and Nicobar Islands, an archipelago situated in the Bay of Bengal 1200 km from peninsular India, also witnessed an outbreak of chikungunya fever starting in July 2006 which affected thousands of people. Chikungunya fever classically manifests as high fever, myalgia, arthralgia and arthritis …
	D. M. Sissoko, D.: Ezzedine, K.: Renault, P.: Moscetti, F.: Ledrans, M.: Pierre, V.	2009	PLoS Negl Trop Dis	Post-epidemic Chikungunya disease on Reunion Island: course of rheumatic manifestations and associated factors over a 15-month period	Although the acute manifestations of Chikungunya virus (CHIKV) illness are well-documented, few data exist about the long-term rheumatic outcomes of CHIKV-infected patients. We undertook between June and September 2006 a retrospective cohort study aimed at assessing the course of late rheumatic manifestations and investigating potential risk factors associated with the persistence of these rheuma…
	A. B. C. Soares-Schanoski, N.: de Castro-Jorge, L. A.: de Carvalho, R. V. H.: Santos, C. A. D.: Rós, N. D.: Oliveira, Ú: Costa, D. D.: Santos, Clsd: Cunha, M. D. P.: Oliveira, M. L. S.: Alves, J. C.: Océa, Ralc: Ribeiro, D. R.: Gonçalves, A. N. A.: Gonzalez-Dias, P.: Suhrbier, A.: Zanotto, P. M. A.: Azevedo, I. J.: Zamboni, D. S.: Almeida, R. P.: Ho, P. L.: Kalil, J.: Nishiyama, M. Y. Junior: Nak…	2019	PLoS Pathog	Systems analysis of subjects acutely infected with the Chikungunya virus	The largest ever recorded epidemic of the Chikungunya virus (CHIKV) broke out in 2004 and affected four continents. Acute symptomatic infections are typically associated with the onset of fever and often debilitating polyarthralgia/polyarthritis. In this study, a systems biology approach was adopted to analyze the blood transcriptomes of adults acutely infected with the CHIKV. Gene signatures tha…
	M. S. Soni, A. K.: Sharma, S.: Agarwal, A.: Gopalan, N.: Rao, P. V.: Parida, M.: Dash, P. K.	2013	ScientificWorldJournal	Molecular and virological investigation of a focal chikungunya outbreak in northern India	Chikungunya (CHIK) fever is one of the most important arboviral infections of medical significance. The objective of the present study is to identify and characterize the etiology of a focal febrile arthritis outbreak from Gwalior, northern India, during October-November 2010. A detailed virological (isolation) and molecular (end-point RT-PCR, quantitative RT-PCR, and nucleotide sequencing) inves…
	P. K. Srivastava, A.: Hasan, A.: Mehta, D.: Kumar, R.: Sharma, C.: Sunil, S.	2020	Front Immunol	Disease Resolution in Chikungunya-What Decides the Outcome?	Chikungunya disease (CHIKD) is a viral infection caused by an alphavirus, chikungunya virus (CHIKV), and triggers large outbreaks leading to epidemics. Despite the low mortality rate, it is a major public health concern owing to high morbidity in affected individuals. The complete spectrum of this disease can be divided into four phases based on its clinical presentation and immunopathology. When…
	P. K. Srivastava, Ankit: Hasan, Abdul: Mehta, Divya: Kumar, Ramesh: Sharma, Chetan: Sunil, Sujatha	2020	Frontiers in Immunology	Disease resolution in Chikungunya—what decides the outcome?
	K. M. K. Stiles, M.	2016	J Virol	Role of TSPAN9 in Alphavirus Entry and Early Endosomes	Alphaviruses are small enveloped RNA viruses that infect cells via clathrin-mediated endocytosis and low-pH-triggered fusion in the early endosome. Using a small interfering RNA (siRNA) screen in human cells, we previously identified TSPAN9 as a host factor that promotes infection by the alphaviruses Sindbis virus (SINV), Semliki Forest virus (SFV), and chikungunya virus (CHIKV). Depletion of TSP…
	K. R. Suchowiecki, S. P.: Simon, G. L.: Firestein, G. S.: Chang, A.	2021	Current Rheumatology Reports	Persistent Joint Pain Following Arthropod Virus Infections	Purpose of Review: Persistent joint pain is a common manifestation of arthropod-borne viral infections and can cause long-term disability. We review the epidemiology, pathophysiology, diagnosis, and management of arthritogenic alphavirus infection. Recent findings: The global re-emergence of alphaviral outbreaks has led to an increase in virus-induced arthralgia and arthritis. Alphaviruses, inclu…
	A. Suhrbier	2019	Nature Reviews Rheumatology	Rheumatic manifestations of chikungunya: emerging concepts and interventions
	A. J.-B. Suhrbier, M. C.: Gasque, P.	2012	Nat Rev Rheumatol	Arthritogenic alphaviruses--an overview	Mosquito-transmitted alphaviruses causing human rheumatic disease are globally distributed and include chikungunya virus, Ross River virus, Barmah Forest virus, Sindbis virus, o'nyong-nyong virus and Mayaro virus. These viruses cause endemic disease and, occasionally, large epidemics; for instance, the 2004-2011 chikungunya epidemic resulted in 1.4-6.5 million cases, with imported cases reported …
	A. J.-B. Suhrbier, Marie-Christine: Gasque, Philippe	2012	Nature Reviews Rheumatology	Arthritogenic alphaviruses—an overview
	A. S. Sukkaew, A.: Roytrakul, S.: Smith, D. R.: Ubol, S.	2020	Microbiology and Immunology	Proteomic analysis of CHIKV-infected human fibroblast-like synoviocytes: Identification of host factors potentially associated with CHIKV replication and cellular pathogenesis
	R. Sullivan	2022	Emerg Med Pract	Diagnosis and management of acute joint pain in the emergency department	Acute monoarticular and polyarticular joint pain that results from infection, trauma, and autoimmune and inflammatory processes are a major cause of disability that is often preventable with early diagnosis and management. Septic arthritis presents a particular danger, with a high potential for morbidity and mortality. This issue presents an overview of the various types of acute joint pain that …
	R. B. A. Sutaria, J. K.: Schoen, R. T.	2018	Current Opinion in Rheumatology	Emergence and treatment of chikungunya arthritis	Purpose of review: To review the emergence, clinical features, pathogenesis, and treatment of acute chikungunya (CHIK) fever and chronic CHIK arthritis. Recent findings: Since 2004, CHIK, an arboviral infection, has spread throughout the world, infecting millions of people. The illness occurs in two phases: an acute viremic infection followed by chronic arthritis. In less developed countries, the…
	M. S. P. Suthar, B.	2014	Current Opinion in Virology	Systems analysis of West Nile virus infection
	A. Tanay	2016	Isr Med Assoc J	Chikungunya Fever Presenting as a Systemic Disease with Fever. Arthritis and Rash: Our Experience in Israel	Chikungunya fever (CHIK-F) has been increasingly documented among Western travelers returning from areas with chikungunya virus transmission, which are also popular tourist sites. We present three Israeli travelers who developed fever, maculopapular rash and long-standing arthralgias while visiting northern Indian states not known to be involved in the chikungunya fever epidemic. We also present …
	A. Tanay	2017	Curr Opin Rheumatol	Chikungunya virus and autoimmunity	PURPOSE OF REVIEW: Chikungunya virus (CHIKV) is a mosquito-borne alphavirus. Fever, rash and severe arthralgia are the hallmarks of chikungunya fever (CHIKF), the disease caused by this virus. The acute course of the disease usually lasts few weeks to months. Chronic, relapsing or persistent arthralgia and arthritis have been described mimicking rheumatoid arthritis (RA), requiring immunosuppress…
	A. A. Tasnia, SAI: Tanvir, R	2021	Life Res	Pathogenesis of the Chikungunya virus and the host immunity response
	W. C. Taubitz, J. P.: Kapaun, A.: Pfeffer, M.: Drosten, C.: Dobler, G.: Burchard, G. D.: Löscher, T.	2007	Clin Infect Dis	Chikungunya fever in travelers: clinical presentation and course	BACKGROUND: An outbreak of chikungunya virus infection emerged in the southwest Indian Ocean islands in 2005, spread out to India, and resulted in an ongoing outbreak that has involved >1.5 million patients, including travelers who have visited these areas. METHODS: Our study investigated 69 travelers who developed signs and symptoms compatible with chikungunya fever after returning home from cou…
	B. M. F. Tavares, P. F.: Oliveira, C. M. C.: Silva, S. L.: Mota, M. U.: Andrade, T. H.: Cunha, S. F.: Girão, E. S.	2019	Transplantation	Chikungunya on Kidney Transplant Recipients: Is It the Same?	BACKGROUND: Chikungunya virus (CHIKV) infection is an acute febrile illness with polyarthralgia and arthritis. There are few data about CHIKV infection in kidney transplant recipients (KTR). We report the largest case series of CHIKV infection in this population. METHODS: We retrospectively analyzed 32 cases of CHIKV infection in KTR between January 2016 and December 2017 at Hospital Universitári…
	A. H. Taylor, L. J.: Rudd, P. A.: Mahalingam, S.	2015	Journal of General Virology	Mouse models of alphavirus-induced inflammatory disease
	T.-S. K. Teng, Yiu-Wing: Lee, Bernett: Hapuarachchi, Hapuarachchige Chanditha: Wimal, Abeyewickreme: Ng, Lee-Ching: Ng, Lisa FP	2015	The Journal of infectious diseases	A systematic meta-analysis of immune signatures in patients with acute chikungunya virus infection
	T.-H. L. Teo, Fok-Moon: Lee, Wendy WL: Ng, Lisa FP	2012	Immunologic research	Mouse models for Chikungunya virus: deciphering immune mechanisms responsible for disease and pathology
	T.-H. L. Teo, Fok-Moon: Claser, Carla: Lulla, Valeria: Lulla, Aleksei: Merits, Andres: Rénia, Laurent: Ng, Lisa FP	2013	The Journal of Immunology	A pathogenic role for CD4+ T cells during Chikungunya virus infection in mice
	T. H. L. Teo, F. M.: Ghaffar, K.: Chan, Y. H.: Amrun, S. N.: Tan, J. J. L.: Lee, C. Y. P.: Chua, T. K.: Carissimo, G.: Lee, W. W. L.: Claser, C.: Rajarethinam, R.: Rénia, L.: Ng, L. F. P.	2018	Nature Communications	Plasmodium co-infection protects against chikungunya virus-induced pathologies	Co-infection with Plasmodium and chikungunya virus (CHIKV) has been reported in humans, but the impact of co-infection on pathogenesis remains unclear. Here, we show that prior exposure to Plasmodium suppresses CHIKV-associated pathologies in mice. Mechanistically, Plasmodium infection induces IFNγ, which reduces viraemia of a subsequent CHIKV infection and suppresses tissue viral load and joint …
	R. B. Tesh	1982	Annu Rev Med	Arthritides caused by mosquito-borne viruses	Five different mosquito-borne viruses (chikungunya, o'nyong-nyong, Mayaro, Ross River, and Sindbis) have been associated with arthritis in humans. These agents occur most commonly in the tropics and subtropics. The symptoms they produce are similar and typically consist of fever, arthralgia, and rash. In general, the symptoms are of short duration (less than one week) and recovery is complete, al…
	R. B. G. Tesh, D. C.: Garruto, R. M.: Cross, J. H.: Rosen, L.	1975	Am J Trop Med Hyg	The distribution and prevalence of group A arbovirus neutralizing antibodies among human populations in Southeast Asia and the Pacific islands	Plaque reduction neutralization tests, using five group A arboviruses (chikungunya, Ross River, Getah, Bebaru and Sindbis), were done on sera from human populations in 44 Southeast Asia and Pacific island localities. Specificity of the plaque neutralization test was determined by examining convalescent sera from patients with known alphavirus infections. Chikungunya-specific neutralizing antibodi…
	S. G. Thanapati, Mohini: Giri, Prashant: Kulkarni, Shruti: Sharma, Meenal: Babar, Prasad: Ganu, Ashok: Tripathy, Anuradha S	2017	Human immunology	Impaired NK cell functionality and increased TNF-α production as biomarkers of chronic chikungunya arthritis and rheumatoid arthritis
	K. E.-D. Tharmarajah, A.: Vider, J.: Liu, X.: Freitas, J. R.: Mostafavi, H.: Bettadapura, J.: von Itzstein, M.: West, N. P.: Taylor, A.: Mahalingam, S.: Zaid, A.	2022	Journal of Virology	N-Linked Glycans Shape Skin Immune Responses during Arthritis and Myositis after Intradermal Infection with Ross River Virus	Arthritogenic alphaviruses are mosquito-borne arboviruses that include several re-emerging human pathogens, including the chikungunya (CHIKV), Ross River (RRV), Mayaro (MAYV), and o’nyong-nyong (ONNV) virus. Arboviruses are transmitted via a mosquito bite to the skin. Herein, we describe intradermal RRV infection in a mouse model that replicates the arthritis and myositis seen in humans with Ross…
	S.-D. M. Thiberville, Nanikaly: Dupuis-Maguiraga, Laurence: Nougairede, Antoine: Gould, Ernest A: Roques, Pierre: de Lamballerie, Xavier	2013	Antiviral research	Chikungunya fever: epidemiology, clinical syndrome, pathogenesis and therapy
	S. D. B. Thiberville, V.: Gaudart, J.: Simon, F.: Flahault, A.: de Lamballerie, X.	2013	PLoS Negl Trop Dis	Chikungunya fever: a clinical and virological investigation of outpatients on Reunion Island, South-West Indian Ocean	BACKGROUND: Chikungunya virus (CHIKV) is responsible for acute febrile polyarthralgia and, in a proportion of cases, severe complications including chronic arthritis. CHIKV has spread recently in East Africa, South-West Indian Ocean, South-Asia and autochthonous cases have been reported in Europe. Although almost all patients are outpatients, medical investigations mainly focused on hospitalised …
	S. D. M. Thiberville, N.: Dupuis-Maguiraga, L.: Nougairede, A.: Gould, E. A.: Roques, P.: de Lamballerie, X.	2013	Antiviral Research	Chikungunya fever: Epidemiology, clinical syndrome, pathogenesis and therapy	Chikungunya virus (CHIKV) is the aetiological agent of the mosquito-borne disease chikungunya fever, a debilitating arthritic disease that, during the past 7. years, has caused immeasurable morbidity and some mortality in humans, including newborn babies, following its emergence and dispersal out of Africa to the Indian Ocean islands and Asia. Since the first reports of its existence in Africa in…
	A. Toivanen	2008	Curr Opin Rheumatol	Alphaviruses: an emerging cause of arthritis?	PURPOSE OF REVIEW: In recent years some extensive and alarming outbreaks of disease caused by alphaviruses, including arthralgia or even severe and long-lasting arthritis have taken place. Therefore, awareness of this possibility should be increased. RECENT FINDINGS: Studies on the epidemiology of alphaviruses, especially regarding Ross River, Chikungunya and pogosta disease have been carried out…
	A. T. Torres-Ruesta, T. H.: Chan, Y. H.: Rénia, L.: Ng, L. F. P.	2020	Immunological Reviews	Pathogenic Th1 responses in CHIKV-induced inflammation and their modulation upon Plasmodium parasites co-infection	The induction of polyarthritis and polyarthralgia is a hallmark of arthritogenic alphavirus infections, with an exceptionally higher morbidity observed with chikungunya virus (CHIKV). While the mechanisms underlying these incapacitating acute symptoms remain partially understood, the progression to chronic conditions in some cases remains unanswered. The highly pro-inflammatory nature of alphavir…
	A. T. Torres‐Ruesta, Teck‐Hui: Chan, Yi‐Hao: Rénia, Laurent: Ng, Lisa FP	2020	Immunological Reviews	Pathogenic Th1 responses in CHIKV‐induced inflammation and their modulation upon Plasmodium parasites co‐infection
	E. M. M. Traverse, Erin M: Underwood, Emma C: Hopkins, Hannah K: Young, Makenzie: Barr, Kelli L	2022	Viruses	Chikungunya immunopathology as it presents in different organ systems
	E. E. T. Treffers, A.: Scholte, F. E.: Van, M. N.: Heemskerk, M. T.: de Ru, A. H.: Snijder, E. J.: van Hemert, M. J.: van Veelen, P. A.	2015	Proteomics	Temporal SILAC-based quantitative proteomics identifies host factors involved in chikungunya virus replication	Chikungunya virus (CHIKV) is an arthropod-borne reemerging human pathogen that generally causes a severe persisting arthritis. Since 2005, the virus has infected millions of people during outbreaks in Africa, Indian Ocean Islands, Asia, and South/Central America. Many steps of the replication and expression of CHIKV's 12-kb RNA genome are highly dependent on cellular factors, which thus constitut…
	S. R. E. Tritsch, L.: Pacheco, N.: Cadena, A.: Cure, C.: McMahon, E.: Watson, H.: Porras Ramirez, A.: Mendoza, A. R.: Li, G.: Khurana, K.: Jaller-Raad, J. J.: Castillo, S. M.: Barrios Taborda, O.: Jaller-Char, A.: Echavez, L. A.: Jiménez, D.: Gonzalez Coba, A.: Alarcon Gomez, M.: Ariza Orozco, D.: Bravo, E.: Martinez, V.: Guerra, B.: Simon, G.: Firestein, G. S.: Chang, A. Y.	2020	J Rheumatol	Chronic Joint Pain 3 Years after Chikungunya Virus Infection Largely Characterized by Relapsing-remitting Symptoms	OBJECTIVE: To determine the frequency of chronic joint pain and stiffness 3 years after infection with chikungunya virus (CHIKV) in a Latin American cohort. METHODS: A cross-sectional followup of 120 patients from an initial cohort of 500 patients who reported joint pain 2 years after infection from the Atlántico Department, Colombia. Patients were clinically diagnosed as having CHIKV during the …
	S. R. P. Tritsch, A. J.: Schwartz, A. M.: Proctor, A. M.: Amdur, R. L.: Latham, P. S.: Simon, G. L.: Mores, C. N.: Chang, A. Y.	2023	Scientific Reports	Effects of rIL2/anti-IL2 antibody complex on chikungunya virus-induced chronic arthritis in a mouse model
	Y. M. C. Tun, P.: Duangdee, C.: Satayarak, J.: Suthisawat, S.: Likhit, O.: Lakhotia, D.: Kosoltanapiwat, N.: Sukphopetch, P.: Boonnak, K.	2022	Viruses	Virological, Serological and Clinical Analysis of Chikungunya Virus Infection in Thai Patients	From 2018 to 2020, the Chikungunya virus (CHIKV) outbreak re-emerged in Thailand with a record of more than 10,000 cases up until the end of 2020. Here, we studied acute CHIKV-infected patients who had presented to the Bangkok Hospital for Tropical Diseases from 2019 to 2020 by assessing the relationship between viral load, clinical features, and serological profile. The results from our study sh…
	A. D. Utt, P. K.: Varjak, M.: Lulla, V.: Lulla, A.: Merits, A.	2015	J Virol	Mutations conferring a noncytotoxic phenotype on chikungunya virus replicons compromise enzymatic properties of nonstructural protein 2	Chikungunya virus (CHIKV) (genus Alphavirus) has a positive-sense RNA genome. CHIKV nonstructural protein 2 (nsP2) proteolytically processes the viral nonstructural polyprotein, possesses nucleoside triphosphatase (NTPase), RNA triphosphatase, and RNA helicase activities, and induces cytopathic effects in vertebrate cells. Although alphaviral nsP2 mutations can result in a noncytotoxic phenotype,…
	F. H. Vairo, Najmul: Kock, Richard: Ntoumi, Francine: Ippolito, Giuseppe: Zumla, Alimuddin	2019	Infectious Disease Clinics	Chikungunya: epidemiology, pathogenesis, clinical features, management, and prevention
	J. F. V. Valdés López, P. A.: Urcuqui-Inchima, S.	2019	J Interferon Cytokine Res	Chikungunya Virus and Zika Virus, Two Different Viruses Examined with a Common Aim: Role of Pattern Recognition Receptors on the Inflammatory Response	Chikungunya virus (CHIKV) and Zika virus (ZIKV) are 2 reemerging arboviruses that have been the focus of public health institutions worldwide, since the last decades and following a spate of outbreaks in tropical and subtropical areas. The disease caused by both viruses manifests itself first as an acute stage of severe inflammation into the infected tissues, which later progresses to arthritis a…
	J. F. V. Valdés-López, P.: Urcuqui-Inchima, S.	2022	Acta Tropica	Vitamin D modulates the expression of Toll-like receptors and pro-inflammatory cytokines without affecting Chikungunya virus replication, in monocytes and macrophages
	M. N. van Aalst, C. M.: Goorhuis, A.: Stijnis, C.: Grobusch, M. P.	2017	Travel Med Infect Dis	Long-term sequelae of chikungunya virus disease: A systematic review	BACKGROUND: The acute phase of chikungunya is well documented; less so are its long-term effects. This systematic literature review provides an overview of the currently available data. METHODS: We performed an electronic search in PubMed/Medline and checked reference lists. We included studies in English on long-term sequelae of chikungunya in adults and on long-term sequelae of congenital infec…
	O. L. S.-D. Vera-Lastra, Jesús: Granados, Julio: Cruz-Domínguez, María del Pilar: Medina, Gabriela: Jara, Luis J	2019	Infections and the Rheumatic Diseases	Arthritis associated with alphavirus infections: chikungunya
	L. F. Versteeg, Maria Eugenia Carter: Beaumier, Coreen M	2016	Current Tropical Medicine Reports	The role of cellular immune responses on Chikungunya virus infection-induced arthritis
	V. S. Vijayan, S.	2016	J Clin Rheumatol	Chikungunya Virus Disease: An Emerging Challenge for the Rheumatologist	Chikungunya is caused by an alphavirus that is transmitted to humans via the Aedes species mosquito. Chikungunya is endemic to tropical Africa and South and Southeast Asia, but over the past decade, the geographic distribution of the virus has been expanding rapidly. The disease is characterized by fever and severe polyarthritis, and although symptoms typically resolve within 7 to 10 days, some p…
	E. A. F.-S. Voigt, J.: Granger, B.: Archer, J.: Van Hoeven, N.	2021	Mol Ther	Live-attenuated RNA hybrid vaccine technology provides single-dose protection against Chikungunya virus	We present a live-attenuated RNA hybrid vaccine technology that uses an RNA vaccine delivery vehicle to deliver in vitro-transcribed, full-length, live-attenuated viral genomes to the site of vaccination. This technology allows ready manufacturing in a cell-free environment, regardless of viral attenuation level, and it promises to avoid many safety and manufacturing challenges of traditional liv…
	C. W. von Rhein, T.: Henß, L.: Martin, J.: Weber, C.: Sliva, K.: Schnierle, B. S.	2016	Antiviral Res	Curcumin and Boswellia serrata gum resin extract inhibit chikungunya and vesicular stomatitis virus infections in vitro	Chikungunya virus (CHIKV) is a mosquito-transmitted alphavirus that causes chikungunya fever and has infected millions of people mainly in developing countries. The associated disease is characterized by rash, high fever, and severe arthritis that can persist for years. CHIKV has adapted to Aedes albopictus, which also inhabits temperate regions including Europe and the United States of America. …
	D. M. J. Vu, D.: LaBeaud, A. D.	2017	Clinics in Laboratory Medicine	Chikungunya Virus	For chikungunya virus (CHIKV), the long-term sequelae from infection are yet ill-defined. The prolonged debilitating arthralgia associated with CHIKV infection has tremendous potential for impacting the global economy and should be considered when evaluating the human burden of disease and the allocation of resources. There is much still unknown about CHIKV and the illnesses that it causes. Devel…
	E. V. Wang, E.: Adams, A. P.: Forrester, N.: Xiao, S. Y.: Frolov, I.: Weaver, S. C.	2008	Vaccine	Chimeric alphavirus vaccine candidates for chikungunya	Chikungunya virus (CHIKV) is an emerging alphavirus that has caused major epidemics in India and islands off the east coast of Africa since 2005. Importations into Europe and the Americas, including one that led to epidemic transmission in Italy during 2007, underscore the risk of endemic establishment elsewhere. Because there is no licensed human vaccine, and an attenuated Investigational New Dr…
	P. Z. Wang, R.	2019	Viruses	Chikungunya Virus and (Re-) Emerging Alphaviruses	Alphaviruses belong to a family of positive sense, single-stranded RNA viruses that are transmitted mainly by mosquitoes through a blood meal and cause arthritis and/or encephalitis in humans and animals [...].
	Y. M. L. Wang, J. W.: Lin, C. C.: Chin, Y. F.: Wu, T. Y.: Lin, L. I.: Lai, Z. Z.: Kuo, S. C.: Ho, Y. J.	2016	Antiviral Res	Antiviral activities of niclosamide and nitazoxanide against chikungunya virus entry and transmission	Chikungunya disease results from an infection with the arbovirus, chikungunya virus (CHIKV). Symptoms of CHIKV include fever and persistent, severe arthritis. In recent years, several antiviral drugs have been evaluated in clinical trials; however, no registered antivirals have been approved for clinical therapy. In this study, we established a high-throughput screening (HTS) system based on CHIK…
	L. L. Warter, C. Y.: Thiagarajan, R.: Grandadam, M.: Lebecque, S.: Lin, R. T.: Bertin-Maghit, S.: Ng, L. F.: Abastado, J. P.: Desprès, P.: Wang, C. I.: Nardin, A.	2011	J Immunol	Chikungunya virus envelope-specific human monoclonal antibodies with broad neutralization potency	Chikungunya virus (CHIKV) is an alphavirus responsible for numerous epidemics in Africa and Asia. Infection by CHIKV is often characterized by long-lasting, incapacitating arthritis, and some fatal cases have been described among elderly and newborns. Currently, there is no available vaccine or specific treatment against CHIKV. Blood B cells from a donor with history of CHIKV infection were activ…
	H. N.-H. Watson, R. L.: Rodrigues-Moreno, M.: Naveca, F.: Calusi, G.: Suchowiecki, K.: Firestein, G. S.: Simon, G.: Chang, A. Y.	2021	Sci Rep	Tender and swollen joint counts are poorly associated with disability in chikungunya arthritis compared to rheumatoid arthritis	Chronic rheumatological manifestations similar to those of rheumatoid arthritis (RA) are described after chikungunya virus infection. We aimed to compare the relevance of joint counts and symptoms to clinical outcomes in RA and chronic chikungunya disease. Forty patients with chronic chikungunya arthralgia and 40 patients with RA were enrolled in a cross-sectional study. The association of tender…
	H. E. Z. Waymouth, D. E.: Towheed, T. E.	2013	Semin Arthritis Rheum	Chikungunya-related arthritis: case report and review of the literature	INTRODUCTION: Chikungunya fever often presents with severe arthritis/arthralgias, high fever, myalgias, headache, and maculopapular rash (Chow et al., 2011 [1]; Das et al., 2010 [2]; Mizuno et al., 2011 [3]; Powers, 2010 [4]; Sissoko et al., 2010 [5]; Staples et al., 2009 [6]). Persistent arthritis/arthralgias commonly develop after symptomatic infection and are the most common long-term complica…
	L. G. V. Webb, J.: Pintado-Silva, J.: Zhu, T.: Rangel, M. V.: Mutetwa, T.: Zhang, L.: Bernal-Rubio, D.: Figueroa, D.: Carrau, L.: Fenutria, R.: Potla, U.: Reid, S. P.: Yount, J. S.: Stapleford, K. A.: Aguirre, S.: Fernandez-Sesma, A.	2020	PLoS Pathog	Chikungunya virus antagonizes cGAS-STING mediated type-I interferon responses by degrading cGAS	Chikungunya virus (CHIKV) is a mosquito-borne alphavirus known to cause epidemics resulting in predominantly symptomatic infections, which in rare cases cause long term debilitating arthritis and arthralgia. Significant progress has been made in understanding the roles of canonical RNA sensing pathways in the host recognition of CHIKV; however, less is known regarding antagonism of CHIKV by cytos…
	C. B. Weber, E.: von Rhein, C.: Henß, L.: Hildt, E.: Schnierle, B. S.	2017	PLoS Negl Trop Dis	Identification of Functional Determinants in the Chikungunya Virus E2 Protein	BACKGROUND: Chikungunya virus (CHIKV) is a mosquito-transmitted alphavirus that causes high fever, rash, and recurrent arthritis in humans. It has efficiently adapted to Aedes albopictus, which also inhabits temperate regions, including Europe and the United States of America. In the past, CHIKV has mainly affected developing countries, but has recently caused large outbreaks in the Caribbean and…
	C. K. Weber, R.: Niedrig, M.: Emmerich, P.: Schnierle, B. S.	2014	J Virol Methods	A neutralization assay for chikungunya virus infections in a multiplex format	Chikungunya virus (CHIKV) is a mosquito-transmitted Alphavirus that causes chikungunya fever and has infected millions of people mainly in developing countries. The associated disease is characterized by rash, high fever and severe arthritis that can persist for years. Since the epidemic on La Réunion in 2006, CHIKV has adapted to Aedes albopictus, which also inhabits temperate regions of the eas…
	W. C. L. Weber, C. S.: Kreklywich, C. N.: Ray, K.: Haese, N. N.: Andoh, T. F.: Denton, M.: Medica, S.: Streblow, M. M.: Smith, P. P.: Mizuno, N.: Frias, N.: Fisher, M. B.: Barber-Axthelm, A. M.: Chun, K.: Uttke, S.: Whitcomb, D.: Defilippis, V.: Rakshe, S.: Fei, S. S.: Axthelm, M. K.: Smedley, J. V.: Streblow, D. N.	2023	Plos Neglected Tropical Diseases	Mayaro virus pathogenesis and immunity in rhesus macaques
	W. C. S. Weber, D. N.: Coffey, L. L.	2024	Biodrugs	Chikungunya Virus Vaccines: A Review of IXCHIQ and PXVX0317 from Pre-Clinical Evaluation to Licensure
	J. A. Weger-Lucarelli, M. T.: Wlodarchak, N.: Kamlangdee, A.: Swanson, R.: Osorio, J. E.	2016	Journal of Virology	Dissecting the Role of E2 Protein Domains in Alphavirus Pathogenicity
	S. W. S. Werneke, C.: Rohatgi, A.: Monte, K. J.: Michault, A.: Arenzana-Seisdedos, F.: Vanlandingham, D. L.: Higgs, S.: Fontanet, A.: Albert, M. L.: Lenschow, D. J.	2011	PLoS Pathog	ISG15 is critical in the control of Chikungunya virus infection independent of UbE1L mediated conjugation	Chikungunya virus (CHIKV) is a re-emerging alphavirus that has caused significant disease in the Indian Ocean region since 2005. During this outbreak, in addition to fever, rash and arthritis, severe cases of CHIKV infection have been observed in infants. Challenging the notion that the innate immune response in infants is immature or defective, we demonstrate that both human infants and neonatal…
	I. P. E. D. Widyadharma, P. R.: Wijayanti, I. A. S.: Utami, D. K. I.	2020	Egyptian Journal of Neurology, Psychiatry and Neurosurgery	Pain related viral infections: a literature review	Pain is a common health problem all around the world. The pain symptoms are various depending on the underlying disease or the direct cause of pain itself. Viral infection could cause arthralgia or acute-onset arthritis, moreover in pandemic era of SARS-CoV-2 infection. The patients might experience arthritis, arthralgia, joint pain, or musculoskeletal pain. Viral infection including parvovirus B…
	J. A. P. Wilson, N. A.: Schroder, W. A.: Ellis, J. J.: Cumming, H. E.: Gearing, L. J.: Poo, Y. S.: Taylor, A.: Hertzog, P. J.: Di Giallonardo, F.: Hueston, L.: Le Grand, R.: Tang, B.: Le, T. T.: Gardner, J.: Mahalingam, S.: Roques, P.: Bird, P. I.: Suhrbier, A.	2017	PLoS Pathog	RNA-Seq analysis of chikungunya virus infection and identification of granzyme A as a major promoter of arthritic inflammation	Chikungunya virus (CHIKV) is an arthritogenic alphavirus causing epidemics of acute and chronic arthritic disease. Herein we describe a comprehensive RNA-Seq analysis of feet and lymph nodes at peak viraemia (day 2 post infection), acute arthritis (day 7) and chronic disease (day 30) in the CHIKV adult wild-type mouse model. Genes previously shown to be up-regulated in CHIKV patients were also up…
	B. S. Wimalasiri-Yapa, L.: Huang, X.: Hafner, L. M.: Hu, W.: Devine, G. J.: Yakob, L.: Jansen, C. C.: Faddy, H. M.: Viennet, E.: Frentiu, F. D.	2019	Emerg Microbes Infect	Chikungunya virus in Asia - Pacific: a systematic review	Chikungunya virus (CHIKV) is a mosquito-borne pathogen that causes an acute febrile syndrome and severe, debilitating rheumatic disorders in humans that may persist for months. CHIKV's presence in Asia dates from at least 1954, but its epidemiological profile in the region remains poorly understood. We systematically reviewed CHIKV emergence, epidemiology, clinical features, atypical manifestatio…
	B. Y. Wimalasiri-Yapa, H. E.: Huang, X.: Hafner, L. M.: Kenna, T. J.: Frentiu, F. D.	2020	Viruses	Zika Virus and Arthritis/Arthralgia: A Systematic Review and Meta-Analysis	Dengue, chikungunya and Zika viruses share similar disease features, rendering them difficult to distinguish clinically. Incapacitating arthralgia/arthritis is a specific manifestation associated with chikungunya virus infection. However, the profile of arthralgia/arthritis in Zika virus (ZIKV) cases has not been well characterized. Articles were extracted from PubMed and Scopus databases reporti…
	K. M. Yamamoto, K.: Lim, C. K.: Moi, M. L.: Kotaki, A.: Takasaki, T.	2010	Intern Med	Chikungunya fever from Malaysia	An adult Malaysian woman returned to Japan from Kuala Lumpur and had onset of dengue fever-like symptoms including high fever, malaise and arthritis in early January 2009. Serum obtained on the following day was tested at the National Institute of Infectious Diseases in Tokyo, where it was determined to be positive for chikungunya virus (CHIKV) RNA. IgM antibody against CHIKV was negative on Janu…
	L. G. Yang, T. T.: Yang, G.: Ma, J. Z.: Wang, L. L.: Ketkar, H.: Yang, D. M.: Lin, T.: Hwang, J.: Zhu, S.: Wang, Y. L.: Dai, J. F.: You, F. P.: Cheng, G.: Vella, A. T.: Flavell, R. A.: Fikrig, E.: Wang, P. H.	2020	Communications Biology	Macrophage scavenger receptor 1 controls Chikungunya virus infection through autophagy in mice
	H. M. S. Yaseen, F.: Deparis, X.: Marimoutou, C.	2014	BMC Musculoskelet Disord	Identification of initial severity determinants to predict arthritis after chikungunya infection in a cohort of French gendarmes	BACKGROUND: The objective was to identify severity characteristics of initial chikungunya infection (CHIKV) stages associated with post-CHIKV arthritis and arthralgia. METHODS: French gendarmes exposed to the 2005-2006 CHIKV epidemic in Reunion Island who completed the 2006 (self-reporting acute and early chronic [median: 6 months] symptoms) and 2008 (Endpoint [median: 30 months]: self-perceived …
	R. K. Yazdani, V. V.	2007	Rheumatology (Oxford)	Chikungunya Fever
	P. M. Yin, N. A.: Lello, L. S.: Fayed, A.: Parks, M. G.: Drobish, A. M.: Wang, S.: Andrews, M.: Sticher, Z.: Kolykhalov, A. A.: Natchus, M. G.: Painter, G. R.: Merits, A.: Kielian, M.: Morrison, T. E.	2024	mBio	4'-Fluorouridine inhibits alphavirus replication and infection in vitro and in vivo	Chikungunya virus (CHIKV) is an enveloped, positive-sense RNA virus that has re-emerged to cause millions of human infections worldwide. In humans, acute CHIKV infection causes fever and severe muscle and joint pain. Chronic and debilitating arthritis and joint pain can persist for months to years. To date, there are no approved antivirals against CHIKV. Recently, the ribonucleoside analog 4'-flu…
	P. Q. M. Yin, N. A.: Lello, L. S.: Fayed, A.: Parks, M. G.: Drobish, A. M.: Wang, S. N.: Andrews, M.: Sticher, Z.: Kolykhalov, A. A.: Natchus, M. G.: Painter, G. R.: Merits, A.: Kielian, M.: Morrison, T. E.	2024	Mbio	4′-Fluorouridine inhibits alphavirus replication and infection <i>in vitro</i> and <i>in vivo</i>
	P. P. Yodtaweepornanan, W.: Satpanich, P.	2023	Trop Med Int Health	Incidence and factors associated with chronic chikungunya arthritis following chikungunya virus infection	OBJECTIVES: Chikungunya virus infection is a mosquito-borne illness. First-phase symptoms include fever, malaise, rash, and arthritis (self-limiting). Some patients can have chronic-phase symptoms, including chronic tenosynovitis, bursitis, and arthritis. This study aimed to determine the incidence and risk factors of chronic arthritis in patients with chikungunya infection. METHODS: This retrosp…
	A. R. L. Young, M. C.: Cook, L. E.: Hiller, B. E.: Zhang, R.: Hedberg, M. L.: Monte, K. J.: Veis, D. J.: Diamond, M. S.: Lenschow, D. J.	2019	Plos Pathogens	Dermal and muscle fibroblasts and skeletal myofibers survive chikungunya virus infection and harbor persistent RNA
	A. G. Zaid, Patrick: Taylor, Adam: Mostafavi, Helen: Malvy, Denis: Mahalingam, Suresh	2017		Chikungunya Arthritis
	A. G. Zaid, Patrick: Taylor, Adam: Mostafavi, Helen: Malvy, Denis: Mahalingam, Suresh	2018	Arthritis & rheumatology	Chikungunya arthritis: implications of acute and chronic inflammation mechanisms on disease management
	C. K. Zeana, P.: Heredia, W.: Cifuentes, A.: Franchin, G.: Purswani, M.: Tieng, A.: Hagmann, S. H. F.	2016	Travel Med Infect Dis	Post-chikungunya rheumatic disorders in travelers after return from the Caribbean	BACKGROUND: Due to increasing concerns about post-chikungunya (pCHIK) rheumatic disorders in Latin America we aimed to evaluate its occurrence in travelers returning to NYC from the Caribbean. METHOD: Patients diagnosed with chikungunya (CHIK) during 2014 at the Bronx-Lebanon Hospital Center (Bronx, NewYork) were identified by reviewing laboratory and electronic medical records. Patients and care…
	R. E. Zhang, J. T.: Kim, A. S.: Winkler, E. S.: Desai, P.: Adams, L. J.: Hu, G. W.: Bullock, C.: Gold, B.: Cherry, S.: Diamond, M. S.	2019	Cell Reports	Expression of the Mxra8 Receptor Promotes Alphavirus Infection and Pathogenesis in Mice and Drosophila
	Q. F. F. Zhou, J. M.: Earnest, J. T.: Ng, T. S.: Kim, A. S.: Fibriansah, G.: Kostyuchenko, V. A.: Shi, J.: Shu, B.: Diamond, M. S.: Lok, S. M.	2020	Proc Natl Acad Sci U S A	Structural basis of Chikungunya virus inhibition by monoclonal antibodies	Chikungunya virus (CHIKV) is an emerging viral pathogen that causes both acute and chronic debilitating arthritis. Here, we describe the functional and structural basis as to how two anti-CHIKV monoclonal antibodies, CHK-124 and CHK-263, potently inhibit CHIKV infection in vitro and in vivo. Our in vitro studies show that CHK-124 and CHK-263 block CHIKV at multiple stages of viral infection. CHK-…
	S. A. L. Ziegler, Liang: Rosa, Amelia PA Travassos da: Xiao, Shu-Yuan: Tesh, Robert B	2008	American Journal of Tropical Medicine and Hygiene	An animal model for studying the pathogenesis of chikungunya virus infection
	S. A. N. Ziegler, J.: McGee, C. E.: Huang, Y. J. S.: Vanlandingham, D. L.: Tesh, R. B.: Higgs, S.	2011	Vector-Borne and Zoonotic Diseases	<i>In Vivo</i> Imaging of Chikungunya Virus in Mice and <i>Aedes</i> Mosquitoes Using a <i>Renilla</i> Luciferase Clone

## Sheet: Screen by title
	Author	Year	Journal	Title	Screen by title (Mario)	Screen by title (Jasmine)	Consensus	Abstract
	.	2007	MMWR Morb Mortal Wkly Rep	Update: chikungunya fever diagnosed among international travelers--United States, 2006	0	0	0	Chikungunya virus (CHIKV) is a mosquitoborne alphavirus indigenous to tropical Africa and Asia, where it causes endemic and epidemic chikungunya (CHIK) fever, an acute illness characterized by fever, arthralgias, and sometimes arthritis, commonly accompanied by conjunctivitis and rash. Although symptoms of CHIKV infection usually last days to weeks, joint symptoms and signs usually last for month…
	R. J. Abdelnabi, D.: Verbeken, E.: Neyts, J.: Delang, L.	2018	Antiviral Res	Antiviral treatment efficiently inhibits chikungunya virus infection in the joints of mice during the acute but not during the chronic phase of the infection	0	0	0	Favipiravir (T-705) is a broad spectrum antiviral which has been approved in Japan for the treatment of severe influenza virus infections. We reported earlier that favipiravir inhibits the in vitro replication of CHIKV and protects against disease progression in CHIKV-infected immunodeficient mice. We here explored whether favipiravir is also able to inhibit CHIKV replication in the joints of mic…
	R. J. Abdelnabi, S.: Delang, L.: Neyts, J.	2020	Biochem Pharmacol	Antiviral drug discovery against arthritogenic alphaviruses: Tools and molecular targets	0	0	0	Alphaviruses are (mainly) arthropod-borne viruses that belong to the family of the Togaviridae. Based on the disease they cause, alphaviruses are divided into an arthritogenic and an encephalitic group. Arthritogenic alphaviruses such as the chikungunya virus (CHIKV), the Ross River virus (RRV) and the Mayaro virus (MAYV) have become a serious public health concern in recent years. Epidemics are …
	R. N. Abdelnabi, J.: Delang, L.	2017	Curr Opin Virol	Chikungunya virus infections: time to act, time to treat	0	0	0	Chikungunya virus (CHIKV) is a re-emerging alphavirus that caused massive outbreaks of Chikungunya fever in several countries and regions in Africa, Asia and more recently in Central and South America. An acute CHIKV infection is usually associated with fever and arthritis and it is rarely fatal. However, 15-60% of patients suffer from chronic polyarthralgia for weeks, months or even for several …
	A. M. S. Abraham, G.	2007	Indian Journal of Medical Research	Chikungunya virus infection - A resurgent scourge	0	1	0
	D. P. Acharya, A. M.: Anderson, J. F.: Huang, F.: Bai, F.	2015	PLoS Negl Trop Dis	Loss of Glycosaminoglycan Receptor Binding after Mosquito Cell Passage Reduces Chikungunya Virus Infectivity	0	0	0	Chikungunya virus (CHIKV) is a mosquito-transmitted alphavirus that can cause fever and chronic arthritis in humans. CHIKV that is generated in mosquito or mammalian cells differs in glycosylation patterns of viral proteins, which may affect its replication and virulence. Herein, we compare replication, pathogenicity, and receptor binding of CHIKV generated in Vero cells (mammal) or C6/36 cells (…
	S. S. Adouchief, T.: Vapalahti, O.: Hepojoki, J.	2016	J Gen Virol	Mapping of human B-cell epitopes of Sindbis virus	0	1	0	Mosquito-transmitted Sindbis virus (SINV) causes fever, skin lesions and musculoskeletal symptoms if transmitted to man. SINV is the prototype virus of genus Alphavirus, which includes other arthritogenic viruses such as chikungunya virus (CHIKV) and Ross River virus (RRV) that cause large epidemics with a considerable public health burden. Until now the human B-cell epitopes have been studied fo…
	P. C.-H. Alfaro-Toloza, D. E.: Rodríguez-Morales, A. J.	2015	Lancet Infect Dis	Chikungunya, the emerging migratory rheumatism	1	1	1
	A. A. B. Ali, B.: Isache, C. L.: Maharaj, R. P.	2021	Am J Emerg Med	Mosquito borne illness in a Floridian hiker	0	0	0	Chikungunya is an arboviral infection that manifests as an acute viral illness associated with an inflammatory arthritis. It was first described during an outbreak in Tanzania in 1952 and, until 2013, outbreaks had been limited in Africa, Asia, Europe and the Indian and Pacific Oceans. In late 2013, the first local transmission of Chikungunya was identified in Caribbean countries with subsequent …
	S. C. Ali Ou Alla, B.	2011	Best Pract Res Clin Rheumatol	Arthritis after infection with Chikungunya virus	1	1	1	Chikungunya virus (CHIKV) is an emerging alphavirus responsible for several infectious outbreaks in the world. After an acute stage of illness characterised by a fever-arthralgia syndrome and rash, joint disorders due to CHIKV infection can sometimes persist for several months or years. Chronic arthritis after this emerging disease is well documented, and similarities to rheumatoid arthritis have…
	S. A. O. C. Alla, Bernard	2011	Best Practice & Research Clinical Rheumatology	Arthritis after infection with Chikungunya virus	0	1	0
	D. E. C. Almeida, E.: Pinto, A. S.: Silva, J. L.: Neves, J. S.: Ribeiro, A. R.: Cerqueira, M.	2020	Acta Reumatol Port	Chikungunya arthritis - should we expect it to become more common in Portuguese rheumatology?	1	1	1	Chikungunya virus is known to cause acute disease characterized by fever, rash, myalgias, conjunctivitis and arthritis, having potential to cause chronic musculoskeletal disease, namely persistent arthritis. The area of spread of the virus in the world has been increasing and the migratory flows make the occurrence of Chikungunya induced chronic arthritis more and more scattered. Data regarding t…
	J. K. B. Amaral, J. B.: Schoen, R. T.	2019	Clin Rheumatol	Brief report: the disability of chronic chikungunya arthritis	1	1	1	In 50% of patients, chikungunya fever (CHIKF) is followed by arthritic pain that is often chronic, painful, and disabling. To better define the spectrum of pain and disability in chronic CHIK arthritis (CCA), we evaluated 35 consecutive CCA patients seen in a Brazilian rheumatology clinic, using a pain Visual Analog Scale and the Health Assessment Questionnaire Disability Index. In our patients, …
	J. K. B. Amaral, C. O., 3rd: Schoen, R. T.	2020	J Clin Rheumatol	Successful Methotrexate Treatment of Chronic Chikungunya Arthritis	1	1	1
	J. K. B. Amaral, J. B.: Schoen, R. T.	2020	American Journal of Medicine	Chronic Chikungunya Arthritis and Rheumatoid Arthritis: What They Have in Common	1	1	1
	J. K. B. Amaral, C. O.: Taylor, P. C.: Vilá, L. M.: Weinblatt, M. E.: Schoen, R. T.	2023	Travel Medicine and Infectious Disease	Pathogenesis of chronic chikungunya arthritis: Resemblances and links with rheumatoid arthritis	1	1	1	Chikungunya virus (CHIKV) infection results from transmission by the mosquito vector. Following an incubation period of 5–7 days, patients develop an acute febrile illness, chikungunya fever (CHIKF), characterized by high fevers, maculopapular rash, headaches, polyarthritis/arthralgias, myalgias, nausea, vomiting, and diarrhea. Joint pain is often severe, and most often involves the hands, the wr…
	J. K. B. I. Amaral, Clifton O: Taylor, Peter C: Vilá, Luis M: Weinblatt, Michael E: Schoen, Robert T	2023	Travel Medicine and Infectious Disease	Pathogenesis of chronic chikungunya arthritis: Resemblances and links with rheumatoid arthritis	0	0	0
	J. K. S. Amaral, R.: Schoen, R. T.	2018	Arthritis Care Res (Hoboken)	Treatment of Chronic Chikungunya Arthritis With Methotrexate: A Systematic Review	1	1	1	OBJECTIVE: Chikungunya virus infection is a rapidly emerging global viral infection that can cause chronic, debilitating arthritis that in some ways mimics rheumatoid arthritis. The aim of this study was to evaluate the available evidence regarding the efficacy and safety of methotrexate (MTX), a therapy that is widely used in rheumatoid arthritis, for the treatment of chronic chikungunya arthrit…
	J. K. S. Amaral, R. T.	2018	J Rheumatol	Chikungunya in Brazil: Rheumatologists on the Front Line	1	1	1
	J. K. S. Amaral, R. T.	2018	Rheumatology and Therapy	A Case Report of Chikungunya Fever, Rheumatoid Arthritis, and Felty’s Syndrome	1	1	1	Introduction: Chronic chikungunya (CHIK) arthritis, an inflammatory arthritis, often follows acute CHIK fever (CHIKF), a viral infection. The pathogenesis of chronic CHIK arthritis is poorly characterized, but may resemble other forms of inflammatory arthritis. Clinically, chronic CHIK arthritis sometimes mimics rheumatoid arthritis (RA). Case Report: We report a patient with well-characterized C…
	J. K. T. Amaral, P. C.: Teixeira, M. M.: Morrison, T. E. T.: Schoen, R. T.	2019	Viruses	The Clinical Features, Pathogenesis and Methotrexate Therapy of Chronic Chikungunya Arthritis	1	1	1	Chikungunya fever (CHIKF) is an emerging viral infection that has spread widely, along with its Aedes vectors, throughout the tropics and beyond, causing explosive epidemics of acute illness and persistent disabling arthritis. The rheumatic symptoms associated with chikungunya virus (CHIKV) infection include polyarthralgia, polyarthritis, morning stiffness, joint edema, and erythema. Chronic CHIK…
	J. K. T. Amaral, P. C.: Weinblatt, M. E.: Bandeira, Í: Schoen, R. T.	2024	Curr Rheumatol Rev	Quality of Life and Disability in Chikungunya Arthritis	1	1	1	BACKGROUND: Chikungunya virus infection, transmitted by Aedes mosquito vectors, causes outbreaks of chikungunya fever (CHIKF), throughout the tropical and subtropical world. Following acute infection, many CHIKF patients develop a second phase, chronic and disabling arthritis. OBJECTIVE: To evaluate the impact of chikungunya arthritis (CHIKA) on quality of life and disability in a cohort of Brazi…
	J. K. T. Amaral, P. C.: Schoen, R. T.	2024	Rev Soc Bras Med Trop	Bone erosions and joint damage caused by chikungunya virus: a systematic review	1	1	1	BACKGROUND: Chikungunya fever is an emerging global infection transmitted by Aedes mosquitoes that manifests as an acute febrile illness with joint pain and can lead to chronic arthritis. The mechanism underlying chronic joint damage remains unclear; however, chronic chikungunya arthritis shares similarities with rheumatoid arthritis. Disease-modifying antirheumatic drugs have revolutionized rheu…
	S. P. Amdekar, Deepti: Alagarasu, Kalichamy	2017	Viral immunology	Chikungunya virus-induced arthritis: role of host and viral factors in the pathogenesis	1	1	1
	T. A. Q.-J. Anestino, C. M.: Cruz, A. M. F.: Souza, D. G.: Madeira, M. F. M.	2024	Journal of Applied Microbiology	The impact of arthritogenic viruses in oral tissues	0	0	0	Arthritis and periodontitis are inflammatory diseases that share several immunopathogenic features. The expansion in the study of virus-induced arthritis has shed light on how this condition could impact other parts of the human body, including the mouth. Viral arthritis is an inflammatory joint disease caused by several viruses, most notably the alphaviruses Chikungunya virus (CHIKV), Sindbis vi…
	F. P. Anfasa, L.: GeurtsvanKessel, C.: Wever, R.: Gerstenbluth, I.: Osterhaus, A. D.: Martina, B. E.	2017	J Clin Virol	Hyperferritinemia is a potential marker of chronic chikungunya: A retrospective study on the Island of Curaçao during the 2014-2015 outbreak	0	1	1	BACKGROUND: Recently Chikungunya virus (CHIKV) outbreaks have been reported in the Carribean. There is no data regarding the outbreak in Curaçao. In addition, to date there is no biomarker that could be used to predict chronic infection. OBJECTIVES: To characterize the first CHIKV outbreak in Curaçao and to identify potential biomarkers for chronic infection. STUDY DESIGN: A serological test and …
	M. S. M. Anna Genaro, M. S.: Perin, M. Y.: Cossô, I. S.: Dezengrini Slhessarenko, R.	2020	Am J Trop Med Hyg	Ferritin, Erythrocyte Sedimentation Rate, and C-Reactive Protein Level in Patients with Chikungunya-Induced Chronic Polyarthritis	1	1	1	Chikungunya virus (CHIKV) is a global emergent arthritogenic alphavirus transmitted by anthropophilic Stegomyia mosquitoes. Chikungunya fever may evolve to chronic arthralgia in 57-80% of infected patients. This study was developed to identify possibly fast, simple low-cost biomarkers to monitor chronic CHIKV-induced articular disease. Between 2017 and 2018, we analyzed clinical data of patients …
	M. C. Arroyo-Ávila, A.: García-Rivera, E. J.: Irizarry-Pérez, M.: Torres, H.: Gorbea, H.: Vilá, L. M.	2017	Am J Trop Med Hyg	Clinical Manifestations Associated with Peripheral Joint Involvement in Patients with Acute Chikungunya Virus Infection	1	1	1	AbstractChikungunya virus (CHIKV) causes an acute febrile illness usually accompanied by severe polyarthralgia and polyarthritis. Previous studies have shown that older age, female gender, and some comorbid conditions are associated with chronic CHIKV arthritis. However, the factors associated with acute arthralgia and arthritis are not well known. Thus, we studied the clinical manifestations ass…
	M. V. Arroyo-Ávila, Luis M	2015	Puerto Rico health sciences journal	Rheumatic manifestations in patients with chikungunya infection	1	1	1
	A. W. B. Ashbrook, K. S.: Silva, L. A.: Montgomery, S. A.: Heise, M. T.: Morrison, T. E.: Dermody, T. S.	2014	Journal of Virology	Residue 82 of the Chikungunya Virus E2 Attachment Protein Modulates Viral Dissemination and Arthritis in Mice	0	0	0
	I. C.-O. Assunção-Miranda, C.: Da Poian, A. T.	2013	BioMed Research International	Molecular mechanisms involved in the pathogenesis of alphavirus-induced arthritis	1	1	1	Arthritogenic alphaviruses, including Ross River virus (RRV), Chikungunya virus (CHIKV), Sindbis virus (SINV), Mayaro virus (MAYV), O'nyong-nyong virus (ONNV), and Barmah Forest virus (BFV), cause incapacitating and long lasting articular disease/myalgia. Outbreaks of viral arthritis and the global distribution of these diseases point to the emergence of arthritogenic alphaviruses as an important…
	I. C.-O. Assunção-Miranda, Christine: Da Poian, Andrea T	2013	BioMed research international	Molecular mechanisms involved in the pathogenesis of alphavirus‐induced arthritis	0	0	0
	M. O. C. Atella, A. S.: Da Poian, A. T.	2023	Experimental Biology and Medicine	Role of macrophages in the onset, maintenance, or control of arthritis caused by alphaviruses	1	1	1	Arthritogenic alphaviruses are mosquito-borne viruses that cause a debilitating rheumatic disease characterized by fever, headache, rash, myalgia, and polyarthralgia with the potential to evolve into a severe and very prolonged illness. Although these viruses have been geographically restricted by vector hosts and reservoirs, recent epidemics have revealed the risks of their spread worldwide. In …
	A. A. August, H. Z.: Himansu, S.: Kalidindi, S.: Lu, S.: Pajon, R.: Han, S.: Lecerf, J. M.: Tomassini, J. E.: Hard, M.: Ptaszek, L. M.: Crowe, J. E.: Zaks, T.	2021	Nat Med	A phase 1 trial of lipid-encapsulated mRNA encoding a monoclonal antibody with neutralizing activity against Chikungunya virus	0	0	0	Chikungunya virus (CHIKV) infection causes acute disease characterized by fever, rash and arthralgia, which progresses to severe and chronic arthritis in up to 50% of patients. Moreover, CHIKV infection can be fatal in infants or immunocompromised individuals and has no approved therapy or prevention. This phase 1, first-in-human, randomized, placebo-controlled, proof-of-concept trial conducted f…
	A. M. R.-P. Avila-Trejo, L. I.: Alcántara-Farfán, V.: Aguilar-Faisal, J. L.	2023	International Journal of Molecular Sciences	Multiple Factors Involved in Bone Damage Caused by Chikungunya Virus Infection	0	1	1	Chronic cases of chikungunya fever represent a public health problem in countries where the virus circulates. The disease is prolonged, in some cases, for years, resulting in disabling pain and bone erosion among other bone and joint problems. As time progresses, tissue damage is persistent, although the virus has not been found in blood or joints. The pathogenesis of these conditions has not bee…
	N. M. Banerjee, S.	2018	Free Radic Res	Oxidative damage markers and inflammatory cytokines are altered in patients suffering with post-chikungunya persisting polyarthralgia	1	1	1	Redox homoeostasis is necessary for the maintenance of living systems. Chikungunya viral infection manifests into joint inflammation and debilitating polyarthralgia affecting the life style of the patient badly. The disease pathophysiology is poorly understood and there is a lack of targeted therapeutics. The pathogenic role of free radicals in arthritis is well established. This study aims for t…
	K. L. V. Barr, Vedana	2019	Viruses	Chikungunya in infants and children: is pathogenesis increasing?	0	0	0
	E. N.-A. Bautista-Reyes, D.: Alonso-Palomares, L. A.: Salazar, M. I.	2017	Rev Invest Clin	Chikungunya: Molecular Aspects, Clinical Outcomes and Pathogenesis	1	1	1	The alarming worldwide emergence of the chikungunya virus began in the last decade. Since the first autochthonous transmission in Mexico in November of 2014, the virus has spread throughout the country, resulted in multiple outbreaks. This virus produces an acute and self-limiting disease characterized by fever, polyarthralgia, myalgia, exanthema, and general malaise. It is transmitted to humans …
	E. N.-A. Bautista-Reyes, Daniel: Alonso-Palomares, Luis Antonio: Salazar, Ma Isabel	2018	Revista de investigacion clinica	Chikungunya: Molecular aspects, clinical outcomes and pathogenesis	0	0	0
	M. P.-S. Bautista-Vargas, G.: Cañas, C. A.	2020	Clin Rheumatol	Characteristics of Chikungunya virus infection in patients with established rheumatoid arthritis	1	1	1	The aim of this study is to describe both clinical and treatment needs in six patients who had a previous diagnosis of rheumatoid arthritis (RA) and were infected with Chikungunya virus (CHIKV). We report RA patients who acquired CHIKV infection, treated from the Fundación Valle del Lili Hospital, Cali, Colombia, between August 2014 and September 2015. Data of demographic information, clinical an…
	V. K. H. Baxter, M. T.	2018	Mammalian Genome	Genetic control of alphavirus pathogenesis	0	0	0
	V. K. H. Baxter, M. T.	2020	Adv Virus Res	Immunopathogenesis of alphaviruses	0	0	0	Alphaviruses, members of the enveloped, positive-sense, single-stranded RNA Togaviridae family, represent a reemerging public health threat as mosquito vectors expand into new geographic territories. The Old World alphaviruses, which include chikungunya virus, Ross River virus, and Sindbis virus, tend to cause a clinical syndrome characterized by fever, rash, and arthritis, whereas the New World …
	J. W. Becker, K. L.	2010	Curr Opin Rheumatol	Update on rheumatic manifestations of infectious diseases	1	1	1	PURPOSE OF REVIEW: As infectious diseases continue to emerge, and as molecular techniques advance, the rheumatic manifestations of infectious diseases are increasingly recognized and better understood. Herein, we review important recent clinical, epidemiologic, and basic science advances within this area of rheumatology. RECENT FINDINGS: We searched the U.S. National Library of Medicine PubMed da…
	B. J. S. Beddingfield, C.: Wang, E. R. Y.: Weaver, S. C.: Russell-Lodrigue, K. E.: Killeen, S. Z.: Kuroda, M. J.: Roy, C. J.	2022	Viral Immunology	Phenotypic and Kinetic Changes of Myeloid Lineage Cells in Innate Response to Chikungunya Infection in Cynomolgus Macaques	0	0	0
	Y. D. L. Bedoui, D.: Daniel, M.: Ah-Pine, F.: Selambarom, J.: Guiraud, P.: Gasque, P.	2022	Cells	Deciphering the Role of Schwann Cells in Inflammatory Peripheral Neuropathies Post Alphavirus Infection	0	0	0	Old world alphaviruses (e.g., chikungunya) are known to cause severe acute and chronic debilitating arthralgia/arthritis. However, atypical neurological manifestations and, in particular, unexpected cases of acute inflammatory Guillain-Barre syndrome (GBS) have been associated with the arthritogenic alphaviruses. The pathogenesis of alphavirus-associated GBS remains unclear. We herein addressed f…
	Y. D. L. Bedoui, D.: Daniel, M.: Ah-Pine, F.: Selambarom, J.: Guiraud, P.: Gasque, P.	2023	Cells	Deciphering the Role of Schwann Cells in Inflammatory Peripheral Neuropathies Post Alphavirus Infection	0	0	0
	Y. G. Bedoui, C.: Jaffar-Bandjee, M. C.: Selambarom, J.: Guiraud, P.: Gasque, P.	2018	PLoS Negl Trop Dis	Immunomodulatory drug methotrexate used to treat patients with chronic inflammatory rheumatisms post-chikungunya does not impair the synovial antiviral and bone repair responses	0	1	1	Chikungunya virus (CHIKV) is a mosquito-transmitted RNA alphavirus causing major outbreaks of infectious chronic inflammatory rheumatisms (CIR). Recently, methotrexate (MTX), a disease modifying anti-rheumatic drug has been used successfully to treat patients suffering from rheumatoid-like arthritis post-CHIK but its immunomodulatory activity in the context of viral persistence has been a matter …
	Y. G. Bedoui, X.: Sélambarom, J.: Guiraud, P.: Giry, C.: Jaffar-Bandjee, M. C.: Ralandison, S.: Gasque, P.	2019	Int J Mol Sci	Methotrexate an Old Drug with New Tricks	0	0	0	Methotrexate (MTX) is the first line drug for the treatment of a number of rheumatic and non-rheumatic disorders. It is currently used as an anchor disease, modifying anti-rheumatic drug in the treatment of rheumatoid arthritis (RA). Despite the development of numerous new targeted therapies, MTX remains the backbone of RA therapy due to its potent efficacy and tolerability. There has been also a…
	Y. S.-M. Bedoui, A.: Giry, C.: Jaffar-Bandjee, M. C.: Selambarom, J.: Guiraud, P.: Gasque, P.	2021	Plos Neglected Tropical Diseases	Robust COX-2-mediated prostaglandin response may drive arthralgia and bone destruction in patients with chronic inflammation post-chikungunya	1	1	1
	E. L. Belarbi, V.: Basset, J.: Desprès, P.: Roques, P.: Choumet, V.	2019	Viruses	Bioluminescent ross river virus allows live monitoring of acute and long-term alphaviral infection by in vivo imaging	0	0	0	Arboviruses like chikungunya and Ross River (RRV) are responsible for massive outbreaks of viral polyarthritis. There is no effective treatment or vaccine available against these viruses that induce prolonged and disabling arthritis. To explore the physiopathological mechanisms of alphaviral arthritis, we engineered a recombinant RRV expressing a NanoLuc reporter (RRV-NLuc), which exhibited high …
	M. F. Bengue, P.: Baronti, C.: Diagne, C. T.: Talignani, L.: Wichit, S.: Liegeois, F.: Bisbal, C.: Nougairède, A.: Missé, D.	2019	Viruses-Basel	Mayaro Virus Infects Human Chondrocytes and Induces the Expression of Arthritis-Related Genes Associated with Joint Degradation	0	0	0
	S. O. Benjamanukul, Manathip: Chansaenroj, Jira: Chirathaworn, Chintana: Poovorawan, Yong	2021	PLoS One	Rheumatic manifestations of Chikungunya virus infection: Prevalence, patterns, and enthesitis	1	1	1
	A. T. Bertolotti, M.: Abel, S.: Belrose, G.: Calmont, I.: Césaire, R.: Cervantes, M.: Fagour, L.: Javelle, É: Lebris, C.: Najioullah, F.: Pierre-François, S.: Rozé, B.: Vigan, M.: Laouénan, C.: Cabié, A.	2020	PLoS Negl Trop Dis	Prevalence of chronic chikungunya and associated risks factors in the French West Indies (La Martinique): A prospective cohort study	0	0	0	BACKGROUND: The chikungunya virus (CHIKV) is a re-emerging alphavirus that can cause chronic and potentially incapacitating rheumatic musculoskeletal disorders known as chronic chikungunya arthritis (CCA). We conducted a prospective cohort study of CHIKV-infected subjects during the 2013 chikungunya outbreak in Martinique. The aim of this study was to assess the prevalence of CCA at 12 months and…
	J. F. N. Betancur, E. P.: Echeverry, A.: Moncada, P. A.: Cañas, C. A.: Tobón, G. J.	2015	Clin Rheumatol	Hyperferritinemic syndrome: Still's disease and catastrophic antiphospholipid syndrome triggered by fulminant Chikungunya infection: a case report of two patients	0	0	0	There are four medical conditions characterized by high levels of ferritin, the macrophage activation syndrome (MAS), adult onset Still' s disease (AOSD), catastrophic antiphospholipid syndrome (CAPS), and septic shock, that share similar clinical and laboratory features, suggesting a common pathogenic mechanism. This common syndrome entity is termed "the hyperferritinemic syndrome." Here, we des…
	J. F. N. Betancur, E. P.: Bravo Bonilla, J. H.: Cortés, A. D.: Vélez, J. D.: Echeverry, A.: Suso, J. P.: Cañas, C. A.: Tobón, G. J.	2016	Arthritis Rheumatol	Catastrophic Antiphospholipid Syndrome Triggered by Fulminant Chikungunya Infection in a Patient With Systemic Lupus Erythematosus	0	0	0
	J. H. Bettadapura, L. J.: Taylor, A.: Mahalingam, S.	2013	Indian J Med Res	Approaches to the treatment of disease induced by chikungunya virus	0	0	0	Chikungunya virus, a re-emerging mosquito-borne alphavirus, causes fever, rash and persistent arthralgia/arthritis in humans. Severe outbreaks have occurred resulting in infections of millions of people in Southeast Asia and Africa. Currently there are no antiviral drugs or vaccines for prevention and treatment of chikungunya infections. Herein we report the current status of research on antivira…
	J. B. A. Bilsborrow, José Kennedy: Schoen, Robert T	2019	Current Topics in Neglected Tropical Diseases	Clinical features and management of chronic chikungunya arthritis	1	1	1
	C. R. C. Bishop, F. T.: Nakaya, H. I.: Suhrbier, A.	2022	Frontiers in Immunology	Chikungunya patient transcriptional signatures faithfully recapitulated in a C57BL/6J mouse model	0	0	0
	M. B. Blettery, L.: Polomat, K.: Moinet, F.: Deligny, C.: Arfi, S.: Jean-Baptiste, G.: De Bandt, M.	2016	Arthritis Rheumatol	Brief Report: Management of Chronic Post-Chikungunya Rheumatic Disease: The Martinican Experience	0	0	0	OBJECTIVE: To describe chronic chikungunya manifestations seen during the outbreak in the Caribbean from December 2013 to January 2015. METHODS: Patients were seen at our center, the only rheumatology department in Martinique Island, and were examined by a senior rheumatologist using a standard care report form. Chikungunya was diagnosed collectively based on consensus among all clinicians. The m…
	M. B. Blettery, L.: Banydeen, R.: Derancourt, C.: de Bandt, M.	2019	Int J Infect Dis	Management of acute-stage chikungunya disease: Contribution of ultrasonographic joint examination	0	0	0	OBJECTIVE: Chikungunya (CHIKV) is an arbovirus that causes acute, debilitating polyarthritis. Its diagnosis can be difficult for clinicians not used to managing joint diseases or detecting synovitis. Joint Doppler ultrasonography (DUS) is a simple, non-invasive examination, able to visualize synovitis. Its diagnostic and prognostic value in rheumatoid arthritis is well-established. METHODS: Patie…
	C. A. Bocanegra, A.: Sulleiro, E.: Pou, D.: Salvador, F.: Roure, S.: Gimferrer, L.: Espasa, M.: Franco, L.: Molina, I.: Valerio, L.	2016	J Travel Med	Imported cases of Chikungunya in Barcelona in relation to the current American outbreak	0	0	0	BACKGROUND: The Chikungunya virus (CKIKV) is currently present in America. Travel between America and Europe is particularly intense and one of the main vectors of CHIKV, Aedes albopictus, is well established in the Mediterranean basin. We describe a series of imported cases that could originate a European outbreak. METHODS: We retrospectively studied cases of CHIKV originating in America and dia…
	A. M. H. Bosco-Lauth, S. S.: Hartwig, A.: Bowen, R. A.	2015	Plos One	Development of a Hamster Model for Chikungunya Virus Infection and Pathogenesis	0	0	0
	E. C. Bouquillard, B.	2009	Joint Bone Spine	A report of 21 cases of rheumatoid arthritis following Chikungunya fever. A mean follow-up of two years	0	0	0	OBJECTIVE: In 2005, after an epidemic infection of Chikungunya fever in islands in the Indian Ocean, infected patients exhibited severe musculoskeletal disorders. We report 21 cases of rheumatoid arthritis (RA) after Chikungunya infection that were diagnosed at a rheumatological centre in Reunion Island. METHODS: Patients were examined by the same rheumatologist from February 2006 to July 2007. I…
	E. C. Bouquillard, B.	2009	Ann Rheum Dis	Rheumatoid arthritis after Chikungunya fever: a prospective follow-up study of 21 cases	1	1	1
	E. F. Bouquillard, A.: Bangil, M.: Charlette, N.: Ribéra, A.: Michault, A.: Favier, F.: Simon, F.: Flipo, R. M.	2018	Joint Bone Spine	Rheumatic manifestations associated with Chikungunya virus infection: A study of 307 patients with 32-month follow-up (RHUMATOCHIK study)	1	1	1	OBJECTIVES: In the wake of the Chikungunya epidemic which struck Reunion Island in 2005 and 2006, we conducted a prospective, multicentre study (RHUMATOCHIK) whose main objective was analyse the characteristics and progression of rheumatic manifestations in patients with post-Chikungunya joint pain. METHODS: A cohort of 307 consecutively included patients underwent rheumatological examinations fo…
	M. M. Brito, M. S.: Perin, M. Y.: Côsso, I. D. S.: Bumlai, R. U. M.: Silva Júnior, W. V. D.: Prado, A. Y. M.: Cruz, Tcdd: Avila, E. T. P.: Damazo, A. S.: Slhessarenko, R. D.	2023	Rev Soc Bras Med Trop	Inflammation, fibrosis and E1 glycoprotein persistence in joint tissue of patients with post-Chikungunya chronic articular disease	1	1	1	INTRODUCTION: Chikungunya chronic joint disease causes debilitating arthralgia, significantly impacting the quality of life of affected individuals. METHODS: In this study, patients underwent clinical follow-ups, joint biopsies, and pre-biopsy and 24 months post-biopsy serum dosage of cytokines. RESULTS: All participants were female and had pain in 12 joints on average, with 41.17% exhibiting mod…
	L. P. Brunier, K.: Deligny, C.: Dehlinger, V.: Numéric, P.: JeanBaptiste, G.: Arfi, S.: de Bandt, M.	2016	Joint Bone Spine	Chikungunya virus infection in patients on biotherapies	0	0	0
	F. C. Burt, Weiqiang: Mahalingam, Suresh	2014	The Lancet Infectious Diseases	Chikungunya virus and arthritic disease	1	1	1
	F. J. C. Burt, Weiqiang: Miner, Jonathan J: Lenschow, Deborah J: Merits, Andres: Schnettler, Esther: Kohl, Alain: Rudd, Penny A: Taylor, Adam: Herrero, Lara J	2017	The Lancet Infectious Diseases	Chikungunya virus: an update on the biology and pathogenesis of this emerging pathogen	0	0	0
	L. H. Calabrese	2008	Nat Clin Pract Rheumatol	Emerging viral infections and arthritis: the role of the rheumatologist	0	0	0
	E. P. A. Calvo, E. D.: López, L.: Castellanos, J. E.	2021	Biomedica	Rediscovering the chikungunya virus	0	0	0	The chikungunya virus (CHIKV) is an Alphavirus that belongs to the Old World group. These arthritogenic viruses cause a febrile illness characterized by arthralgias and myalgias. Although fatal cases during CHIKV infection are rare, the disease may be disabling and generate a broad spectrum of atypical manifestations, such as cardiovascular, respiratory, eye, kidney, and skin complications, among…
	E. P. A. Calvo, E. D.: López, L.: Castellanos, J. E.	2021	Biomedica	Chikungunya virus rediscovering	0	0	0	Chikungunya virus (CHIKV) is an Alphavirus belongs to the Old World group; these arthritogenic viruses causing febrile illness characterized by arthralgias and myalgias. Although fatal cases during CHIKV infection are rare, the disease may be disabling and generate a broad spectrum of atypical manifestations such as cardiovascular, respiratory, eye, kidney and skin complications among others. CHI…
	A. C. H. Caminer, R.: Scher, J. U.	2017	Clinical Rheumatology	Human microbiome, infections, and rheumatic disease	1	0	0	Microbes have coevolved with their human hosts for millions of years and are vital to their normal development and homoeostasis. It is now clear that there is direct and indirect cross talk between the microbiome and host immune responses. However, the exact mechanisms for this microbial influence in disease pathogenesis remain elusive and are now a major research focus. © 2017, International Lea…
	J. A. V.-P. Cardona-Ospina, F.: Rodriguez-Morales, A. J.	2016	Clin Rheumatol	Chikungunya or not, differential diagnosis and the importance of laboratory confirmation for clinical and epidemiological research: comment on the article by Rosario et al	0	0	0
	A. B. F. d. A. Cardoso Pereira, L. C.: Medeiros Souza, R. C.: Freire de Carvalho, J.: Muniz Caldas, C. A.	2020	J Clin Rheumatol	Musculoskeletal Manifestations Observed in Patients Diagnosed With Chikungunya Virus in 2 Municipalities of the Brazilian Amazon Region	0	0	0	BACKGROUND: Chikungunya virus fever is an emerging disease that is rapidly spreading and becoming a global public health issue because of its clinical manifestations that cause physical limitations and high rates of chronification. No studies have characterized musculoskeletal manifestations in Brazilian patients with chikungunya. OBJECTIVE: To describe the musculoskeletal manifestations of patie…
	G. T. Carissimo, T. H.: Chan, Y. H.: Lee, C. Y.: Lee, B.: Torres-Ruesta, A.: Tan, J. J.: Chua, T. K.: Fong, S. W.: Lum, F. M.: Ng, L. F.	2019	Life Sci Alliance	Viperin controls chikungunya virus-specific pathogenic T cell IFNγ Th1 stimulation in mice	0	0	0	Chikungunya virus (CHIKV) has been a worldwide threat since its reemergence in La Reunion Island in 2004. Expression of the interferon-stimulated protein Viperin correlates with viral load burden in patients, and studies in mice have demonstrated its role to limit disease severity against CHIKV infection. Using Viperin (-/-) mice, we aimed to understand the contribution of Viperin to the T-cell i…
	R. J. S. Carmona, S.: Khalidi, N. A.	2008	J Rheumatol	Chikungunya viral polyarthritis	1	1	1
	E. F. Á. Castro, D. E.	2024	Curr Microbiol	New Highly Selective Antivirals for Chikungunya Virus identified from the Screening of a Drug-Like Compound Library	0	0	0	Chikungunya fever is a mosquito-borne disease caused by Chikungunya virus (CHIKV). Treatment of CHIKV infections is currently supportive and does not limit viral replication or symptoms of persistent chronic arthritis. Although there are multiple compounds reported as antivirals active against CHIKV in vitro, there are still no effective and safe antivirals. Thus, active research aims at the iden…
	F. S.-M. Castro-Domínguez, T. C.: Ojeda, F.: Corzo, P.: Carrión-Barberá, I.: Garcia-Duitama, I. C.: Monfort, J.	2019	Reumatol Clin (Engl Ed)	Chikungunya-related erosive arthritis: case report and literature review	1	1	1	Chikungunya virus infection (CHIKV) is associated with joint involvement in half of the cases. This can lead to erosive arthritis which, given the high intervariability of clinical and serological presentations, and the probable role of genetic conditioning in the severity and chronification of the condition, represents a great diagnostic and therapeutic challenge. There is an important lack of s…
	A. F. L. H. Cavalcante, Jscb: Passos, J. O. S.: Pereira de Oliveira, J. M.: Morya, E.: Okano, A. H.: Bikson, M.: Pegado, R.	2024	Ann Phys Rehabil Med	Anodal tDCS over the motor cortex improves pain but not physical function in chronic chikungunya arthritis: Randomized controlled trial	1	1	1	BACKGROUND: Chikungunya virus (CHIKV) is a globally prevalent pathogen, with outbreaks occurring in tropical regions. Chronic pain is the main symptom reported and is associated with decreased mobility and disability. Transcranial direct current stimulation (tDCS) is emerging as a new therapeutic tool for chronic arthralgia. OBJECTIVE: To evaluate the effectiveness of 10 consecutive sessions of a…
	M. G. D. C. Cavalheiro, L. S.: Campos, H. S.: Alves, L. S.: Assunçao-Miranda, I.: Da Poian, A. T.	2016	Anais Da Academia Brasileira De Ciencias	Macrophages as target cells for Mayaro virus infection: involvement of reactive oxygen species in the inflammatory response during virus replication	0	0	0
	I. K. M. Chaaitanya, N.: Sundaram, S. G.: Kawalekar, O.: Sugunan, A. P.: Manimunda, S. P.: Ghosal, S. R.: Muthumani, K.: Vijayachari, P.	2011	Viral Immunology	Role of proinflammatory cytokines and chemokines in chronic arthropathy in CHIKV infection	1	1	1	Chikungunya virus (CHIKV) has caused large outbreaks worldwide in recent years. Acute-phase CHIKV infection has been reported to cause mild to severe febrile illness, and in some patients, this may be followed by long-lasting polyarthritis. The mainstay of treatment includes nonsteroidal anti-inflammatory drugs and other disease-modifying agents, the use of which is based on the assumption of an …
	I. K. M. Chaaithanya, Nagarajan: Sundaram, Senthil G: Kawalekar, Omkar: Sugunan, Attayur P: Manimunda, Sathya P: Ghosal, Sruti R: Muthumani, Karuppiah: Vijayachari, Paluru	2011	Viral immunology	Role of proinflammatory cytokines and chemokines in chronic arthropathy in CHIKV infection	0	0	0
	I. K. M. Chaaithanya, Nagarajan: Raghuraj, Uppoor: Sugunan, Attayur Purushottaman: Rajesh, Reesu: Anwesh, Maile: Rai, Subhodh Kumar: Vijayachari, Paluru	2014	Indian Journal of Medical Research	Chronic inflammatory arthritis with persisting bony erosions in patients following chikungunya infection	1	1	1
	Y.-H. L. Chan, Fok-Moon: Ng, Lisa FP	2015	Medical Sciences	Limitations of current in vivo mouse models for the study of chikungunya virus pathogenesis	0	0	0
	Y. H. T. Chan, T. H.: Torres-Ruesta, A.: Hartimath, S. V.: Chee, R. S. L.: Khanapur, S.: Yong, F. F.: Ramasamy, B.: Cheng, P.: Rajarethinam, R.: Robins, E. G.: Goggi, J. L.: Lum, F. M.: Carissimo, G.: Rénia, L.: Ng, L. F. P.	2020	Frontiers in Immunology	Longitudinal [18F]FB-IL-2 PET Imaging to Assess the Immunopathogenicity of O'nyong-nyong Virus Infection	0	0	0	O'nyong-nyong virus (ONNV) is an arthritogenic alphavirus that caused two large epidemics in 1959 and 1996, affecting millions of people in Africa. More recently, sero-surveillance of healthy blood donors conducted in 2019 revealed high rates of unreported ONNV infection in Uganda. Due to similar clinical symptoms with other endemic mosquito-borne pathogens in the region, including chikungunya vi…
	A. Y. E. Chang, L.: Porras, A.: Pacheco, N.: Reid, S. P.: Martins, K. A. O.: Pacheco, S.: Bravo, E.: Navarno, M.: Rico Mendoza, A.: Amdur, R.: Kamalapathy, P.: Firestein, G. S.: Bethony, J. M.: Simon, G. L.	2018	Arthritis Rheumatol	Frequency of Chronic Joint Pain Following Chikungunya Virus Infection: A Colombian Cohort Study	1	1	1	OBJECTIVE: To estimate the frequency of chronic joint pain after infection with chikungunya virus in a Latin American cohort. METHODS: A cross-sectional follow-up of a prospective cohort of 500 patients from the Atlántico Department, Colombia who were clinically diagnosed as having chikungunya virus during the 2014-2015 epidemic was conducted. Baseline symptoms and follow-up symptoms at 20 months…
	A. Y. M. Chang, K. A. O.: Encinales, L.: Reid, S. P.: Acuña, M.: Encinales, C.: Matranga, C. B.: Pacheco, N.: Cure, C.: Shukla, B.: Ruiz Arteta, T.: Amdur, R.: Cazares, L. H.: Gregory, M.: Ward, M. D.: Porras, A.: Rico Mendoza, A.: Dong, L.: Kenny, T.: Brueggemann, E.: Downey, L. G.: Kamalapathy, P.: Lichtenberger, P.: Falls, O.: Simon, G. L.: Bethony, J. M.: Firestein, G. S.	2018	Arthritis Rheumatol	Chikungunya Arthritis Mechanisms in the Americas: A Cross-Sectional Analysis of Chikungunya Arthritis Patients Twenty-Two Months After Infection Demonstrating No Detectable Viral Persistence in Synovial Fluid	1	1	1	OBJECTIVE: To determine if chikungunya virus persists in synovial fluid after infection, potentially acting as a causative mechanism of persistent arthritis. METHODS: We conducted a cross-sectional study of 38 Colombian participants with clinical chikungunya virus infection during the 2014-2015 epidemic who reported chronic arthritis and 10 location-matched controls without chikungunya virus or a…
	A. Y. M. Chang, Karen AO: Encinales, Liliana: Reid, St Patrick: Acuña, Marlon: Encinales, Carlos: Matranga, Christian B: Pacheco, Nelly: Cure, Carlos: Shukla, Bhavarth	2018	Arthritis & rheumatology	Chikungunya arthritis mechanisms in the Americas: a cross‐sectional analysis of chikungunya arthritis patients twenty‐two months after infection demonstrating no detectable viral persistence in synovial fluid	0	0	0
	A. Y. T. Chang, Sarah: Reid, St Patrick: Martins, Karen: Encinales, Liliana: Pacheco, Nelly: Amdur, Richard L: Porras-Ramirez, Alexandra: Rico-Mendoza, Alejandro: Li, Guangzhao	2018	Diseases	The cytokine profile in acute chikungunya infection is predictive of chronic arthritis 20 months post infection	1	1	1
	A. Y. T. Chang, Sarah R: Porzucek, Abigail J: Schwartz, Arnold M: Seyler-Schmidt, Margaux: Glass, Arielle: Latham, Patricia S: Reid, St Patrick: Simon, Gary L: Mores, Christopher N	2021	Microorganisms	A mouse model for studying post-acute arthritis of chikungunya	0	0	0
	A. Y. T. Chang, S. R.: Herrera Gomez, C. A.: Encinales, L.: Cadena Bonfanti, A.: Rosales, W.: Mendoza-Torres, E.: Simmens, S.: Amdur, R. L.: Mores, C. N.: Fierbaugh, P.: Perez Hernandez, C. A.: Avendaño, G.: Silvera, P. B.: Crespo, Y. G.: Jimenez, A. D. C.: Martinez Zapata, J. C.: Jimenez, D.: Osorio-Llanes, E.: Castellar-Lopez, J.: Suchowiecki, K.: Martins, K.: Gregory, M.: Zuluaga, I.: Proctor,…	2024	PLoS One	Cytokine and T cell responses in post-chikungunya viral arthritis: A cross-sectional study	1	1	1	OBJECTIVE: To define the relationship between chronic chikungunya post-viral arthritis disease severity, cytokine response and T cell subsets in order to identify potential targets for therapy. METHODS: Participants with chikungunya arthritis were recruited from Colombia from 2019-2021. Arthritis disease severity was quantified using the Disease Activity Score-28 and an Arthritis-Flare Questionna…
	S. J. Chaudhary, J.: Kumar, R.: Shrinet, J.: Weaver, S. C.: Auguste, A. J.: Sunil, S.	2021	Virus Evolution	Chikungunya virus molecular evolution in India since its re-emergence in 2005	0	0	0
	L. H. S. Chen, S. T.	2019	Mayo Clin Proc	Chikungunya Virus Infection-Associated Psoriatic Arthritis?
	W. F. Chen, S. S.: Rulli, N. E.: Taylor, A.: Sheng, K. C.: Herrero, L. J.: Herring, B. L.: Lidbury, B. A.: Li, R. W.: Walsh, N. C.: Sims, N. A.: Smith, P. N.: Mahalingam, S.	2014	Proc Natl Acad Sci U S A	Arthritogenic alphaviral infection perturbs osteoblast function and triggers pathologic bone loss	1	1	1	Arthritogenic alphaviruses including Ross River virus (RRV), Sindbis virus, and chikungunya virus cause worldwide outbreaks of musculoskeletal disease. The ability of alphaviruses to induce bone pathologies remains poorly defined. Here we show that primary human osteoblasts (hOBs) can be productively infected by RRV. RRV-infected hOBs produced high levels of inflammatory cytokine including IL-6. …
	W. F. Chen, S. S.: Li, R. W.: Smith, P. N.: Mahalingam, S.	2014	Virol J	Osteoblasts from osteoarthritis patients show enhanced susceptibility to Ross River virus infection associated with delayed type I interferon responses	0	0	0	BACKGROUND: Arthritogenic alphaviruses such as Ross River virus (RRV) and chikungunya virus (CHIKV) have caused widespread outbreaks of chronic polyarthritis. The inflammatory responses in alphavirus-induced arthritis and osteoarthritis (OA) share many similar features, which suggests the possibility of exacerbated alphavirus-induced bone pathology in individuals with pre-existing OA. Here, we in…
	W. F. Chen, S. S.: Taylor, A.: Lulla, A.: Merits, A.: Hueston, L.: Forwood, M. R.: Walsh, N. C.: Sims, N. A.: Herrero, L. J.: Mahalingam, S.	2015	J Virol	Bindarit, an inhibitor of monocyte chemotactic protein synthesis, protects against bone loss induced by chikungunya virus infection	1	1	1	The recent global resurgence of arthritogenic alphaviruses, in particular chikungunya virus (CHIKV), highlights an urgent need for the development of therapeutic intervention strategies. While there has been significant progress in defining the pathophysiology of alphaviral disease, relatively little is known about the mechanisms involved in CHIKV-induced arthritis or potential therapeutic option…
	W. F. Chen, Suan-Sin: Sims, Natalie A: Herrero, Lara J: Walsh, Nicole C: Mahalingam, Suresh	2015	Trends in microbiology	Arthritogenic alphaviruses: new insights into arthritis and bone pathology	1	1	1
	C. W. C. Chiam, Y. F.: Loong, S. K.: Yong, S. S.: Hooi, P. S.: Sam, I. C.	2013	Diagn Microbiol Infect Dis	Real-time polymerase chain reaction for diagnosis and quantitation of negative strand of chikungunya virus	0	0	0	Quantitative real-time polymerase chain reaction (qRT-PCR) is useful for diagnosis and studying virus replication. We developed positive- and negative-strand qRT-PCR assays to detect nsP3 of chikungunya virus (CHIKV), a positive-strand RNA alphavirus that causes epidemic fever, rash, and arthritis. The positive- and negative-strand qRT-PCR assays had limits of quantification of 1 and 3 log10 RNA …
	C. C. Chirathaworn, Jira: Poovorawan, Yong	2020	Pathogens	Cytokines and chemokines in chikungunya virus infection: protection or induction of pathology	0	0	0
	A. A. Chopra, V.: Lagoo-Joshi, V.: Kunjir, V.: Salvi, S.: Saluja, M.	2008	Arthritis Rheum	Chikungunya virus aches and pains: an emerging challenge	0	0	0
	A. A. Chopra, V.: Ghorpade, R.: Saluja, M.	2012	Epidemiol Infect	Acute Chikungunya and persistent musculoskeletal pain following the 2006 Indian epidemic: a 2-year prospective rural community study	1	1	1	Chikungunya virus (CHIKV) data from population studies are sparse. During the 2006 epidemic, 509 clinical cases (43% attack rate) were identified in a village survey (West India); laboratory investigations demonstrated normal blood cell counts, elevated acute-phase reactants [erythrocyte sedimentation rate, C-reactive protein and interleukin-6 (IL-6)] and excluded malaria and dengue. Acute CHIKV …
	A. S. Chopra, M.: Venugopalan, A.	2014	Arthritis Rheumatol	Effectiveness of chloroquine and inflammatory cytokine response in patients with early persistent musculoskeletal pain and arthritis following chikungunya virus infection	1	1	1	OBJECTIVE: To evaluate whether chloroquine (CQ) is more effective than meloxicam for treating early musculoskeletal pain and arthritis following acute chikungunya (CHIK) virus infection. METHODS: During the 2006 CHIK epidemic, 509 rural community cases of acute CHIK virus infection were identified in the district of Sholapur in India. Seventy consenting adult patients (seropositive for IgM/IgG an…
	A. H. Chow, Z.: Ong, E. K.: Chen, J. M.: Dimatatac, F.: Kwek, D. J.: Barkham, T.: Yang, H.: Rénia, L.: Leo, Y. S.: Ng, L. F.	2011	J Infect Dis	Persistent arthralgia induced by Chikungunya virus infection is associated with interleukin-6 and granulocyte macrophage colony-stimulating factor	1	1	1	BACKGROUND: Chikungunya virus (CHIKV) infection induces arthralgia. The involvement of inflammatory cytokines and chemokines has been suggested, but very little is known about their secretion profile in CHIKV-infected patients. METHODS: A case-control longitudinal study was performed that involved 30 adult patients with laboratory-confirmed Chikungunya fever. Their profiles of clinical disease, v…
	B. J. Clarris	1978	Aust N Z J Med	Viral arthritis and the possible role of viruses in rheumatoid arthritis	1	1	1
	D. J. R. Cleri, A. J.: Vernaleo, J. R.	2007	Infectious Disease Clinics of North America	Fever of Unknown Origin Due to Zoonoses	0	0	0	Fevers of unknown origin have been classified as classic, nosocomial, immune-deficient, and HIV-related. More than half of the 1407 human pathogens are zoonotic, making zoonotic infections an important subcategory in each of the classifications. This article describes both common and unusual zoonoses causing fevers of unknown origin. Simian immune virus is considered as a possible emerging infect…
	N. M. Colin de Verdière, J. M.	2007	Joint Bone Spine	Rheumatic manifestations caused by tropical viruses	0	0	0
	T. L. Couderc, Marc	2015	Antiviral research	Chikungunya virus pathogenesis: From bedside to bench	1	1	1
	E. G. Couturier, F.: Mura, M.: Léon, L.: Virion, J. M.: Letort, M. J.: De Valk, H.: Simon, F.: Vaillant, V.	2012	Rheumatology (Oxford)	Impaired quality of life after chikungunya virus infection: a 2-year follow-up study	1	0	0	OBJECTIVES: To measure the frequency of and risk factors for rheumatic manifestations after chikungunya virus (CHIKV) infection and to assess their impact on quality of life (QoL). METHODS: In a cohort study among 509 cases diagnosed in France, demographic and clinical characteristics were collected at baseline, and QoL status by 36-item short-form health survey (SF-36), a short form of the Arthr…
	A. E. Dagley, J.: Turner, J. D.: Rood, K. A.: Van Wettere, A. J.: Gowen, B. B.: Julander, J. G.	2014	Antiviral Research	Protection against Chikungunya virus induced arthralgia following prophylactic treatment with adenovirus vectored interferon (mDEF201)	1	1	1
	A. J. Dagley, J. G.	2013	Methods Mol Biol	A mouse model of chikungunya virus with utility in antiviral studies	0	0	0	Chikungunya virus (CHIKV) infection generally causes a debilitating arthritis in infected patients. Infection with CHIKV is generally not life-threatening and is associated with a mortality rate <0.1%. However, close to 100% of those infected will develop symptoms of disease, primarily involving swelling and pain of the joints, which can last for months or even years. A model that mimics these sy…
	T. J.-B. Das, M. C.: Hoarau, J. J.: Krejbich Trotot, P.: Denizot, M.: Lee-Pat-Yuen, G.: Sahoo, R.: Guiraud, P.: Ramful, D.: Robin, S.: Alessandri, J. L.: Gauzere, B. A.: Gasque, P.	2010	Prog Neurobiol	Chikungunya fever: CNS infection and pathologies of a re-emerging arbovirus	0	0	0	Chikungunya virus (CHIKV) is transmitted by Aedes mosquitoes and causes an acute symptomatic illness with fever, skin rash, and incapacitating arthralgia, which can evolve into chronic rheumatoid arthritis in elderly patients. This is a tropical disease originally described in central/east Africa in the 1960s, but its 2004 re-emergence in Africa and rapid spread in lands in and around the Indian …
	M. M. Dash, I.: Padhi, S.	2011	Indian J Med Sci	Laboratory diagnosis of chikungunya virus: do we really need it?	0	0	0	Chikungunya (CHIK) fever is a re-emerging Aedes mosquito-transmitted viral disease caused by CHIK virus belonging to the Togaviridae family of genus Alphavirus. The disease is almost self-limiting, occurs with characteristic triad of sudden onset fever, rash and arthritis. During the recent outbreak CHIKV was also found to cause long-term arthralgia, severe neurological disease and even fatalitie…
	K. S. S. Davuluri, S.: Kakade, M.: Cherian, S.: Alagarasu, K.: Parashar, D.	2024	Front Cell Infect Microbiol	Explorations on the antiviral potential of zinc and magnesium salts against chikungunya virus: implications for therapeutics	0	0	0	BACKGROUND: Chikungunya virus (CHIKV), which causes chikungunya fever, is an arbovirus of public health concern with no approved antiviral therapies. A significant proportion of patients develop chronic arthritis after an infection. Zinc and magnesium salts help the immune system respond effectively against viral infections. This study explored the antiviral potential of zinc sulphate, zinc aceta…
	M. S. A. G. d. M. de Brito, M. S.: Perin, M. Y.: Côsso, I. S.: Bumlai, R. U. M.: Júnior, W. V. S.: Prado, A. Y. M.: da Cruz, T. C. D.: Avila, E. T. P.: Damazo, A. S.: Slhessarenko, R. D.	2023	Revista da Sociedade Brasileira de Medicina Tropical	Inflammation, fibrosis and E1 glycoprotein persistence in joint tissue of patients with post-Chikungunya chronic articular disease	1	1	1	Introduction: Chikungunya chronic joint disease causes debilitating arthralgia, significantly impacting the quality of life of affected individuals. Methods: In this study, patients underwent clinical follow-ups, joint biopsies, and pre-biopsy and 24 months post-biopsy serum dosage of cytokines. Results: All participants were female and had pain in 12 joints on average, with 41.17% exhibiting mod…
	T. Y. V. P. de Lima Cavalcanti, Mylena Ribeiro: de Paula, Sergio Oliveira: Franca, Rafael Freitas de Oliveira	2022	Viruses	A review on chikungunya virus epidemiology, pathogenesis and current vaccine development	1	1	1
	R. K. d. A. B. de Morais Alves Barbosa Oliveira, F.: Praça Pinto, G.: Timbó Queiroz, I.: Montenegro de Carvalho Araújo, F.: Wanderley Lopes, K.: Lúcia Sousa do Vale, R.: Rocha Queiroz Lemos, D.: Washington Cavalcante, J.: Machado Siqueira, A.: Carla Vinhal Frutuoso, L.: Carmen Duarte, E.: Silva Lima Neto, A.: Ricardo Ribas Freitas, A.: Pamplona de Góes Cavalcanti, L.	2022	PLoS One	Chikungunya Death Risk Factors in Brazil, in 2017: A case-control study	1	0	0	BACKGROUND: In 2016/2017 we had a major epidemic of chikungunya (CHIK) in Brazil, with many deaths. We evaluated to factors associated with deaths from CHIK that occurred in the city of Fortaleza, Brazil. METHODS: A matched case-control study was conducted (1:2), by sex, age (± 5 years) and neighborhood. Cases were CHIK deaths that occurred between January 1 and December 31, 2017, in Fortaleza, B…
	R. D. J. de Oliveira Souza, J. W. B.: Della Casa, V. S.: Santoro Rosa, D.: Renia, L.: Claser, C.	2024	Frontiers in Cellular and Infection Microbiology	Unraveling the complex interplay: immunopathology and immune evasion strategies of alphaviruses with emphasis on neurological implications	0	0	0	Arthritogenic alphaviruses pose a significant public health concern due to their ability to cause joint inflammation, with emerging evidence of potential neurological consequences. In this review, we examine the immunopathology and immune evasion strategies employed by these viruses, highlighting their complex mechanisms of pathogenesis and neurological implications. We delve into how these virus…
	H. H. S. M. de Paula, A. F.: das Chagas, R. R.: Moreira, J.: de Aguiar, R. S.: da Cruz Lamas, C.: Cardozo, S. V.	2020	J Clin Virol	Chikungunya fever: How accurate is the clinical-epidemiological diagnosis compared to the gold standard of molecular and serological laboratory diagnosis?	0	0	0	OBJECTIVE: To evaluate the accuracy of the current World Health Organization' (WHO) Chikungunya fever (CHIKF) clinical-epidemiological case definition against the gold standard of laboratory diagnosis. METHODS: This was a prospective study of patients seeking medical care at an Emergency Department in the metropolitan area of Rio de Janeiro, Brazil, from January to June 2018. Clinical features we…
	L. C.-S. Del Carpio-Orantes, E. R.: Luna-Ceballos, R. I.	2020	Arch Soc Esp Oftalmol (Engl Ed)	Ophthalmic manifestations of arbovirus infections in adults	0	0	0	INTRODUCTION AND OBJECTIVES: Emerging arbovirus infections have classic symptoms such as fever, arthralgia, or rash. As some of them have ophthalmic symptoms/signs, the main objective is to evaluate whether these findings could help to clarify the clinical diagnosis. MATERIAL AND METHODS: A descriptive and retrospective study was conducted, in which cases of adults who attended an evaluation in 2…
	J. J. Deller, Jr.: Russell, P. K.	1968	Am J Trop Med Hyg	Chikungunya disease	0	0	0
	R. K. Dhanwani, M.: Bhaskar, A. S. B.: Singh, R.: Patro, I. K.: Rao, P. V. L.: Parida, M. M.	2012	Virus Research	Characterization of Chikungunya virus infection in human neuroblastoma SH-SY5Y cells: Role of apoptosis in neuronal cell death	0	0	0
	C. N. D. G. Dias, B. M.: Lima, V. S.: Guerra-Gomes, I. C.: Araújo, J. M. G.: Gomes, J. D. S.: Araújo, D. A. M.: Medeiros, I. A.: Azevedo, Fdaa: Veras, R. C.: Janebro, D. I.: do Amaral, I. P. G.: Keesen, T. S. L.	2018	Immunology	Human CD8 T-cell activation in acute and chronic chikungunya infection	0	0	0
	G. P. Dobler, M.	2008	Infektoloski Glasnik	Chikungunya fever - invading tropical virus in the mediterranean region?	0	0	0	Chikungunya fever is a virus infection caused by a virus of the genus Alpha-virus, family Togaviridae. It is transmitted in nature exclusively by mosquitoes of the genus Aedes. It causes a febrile illness with prominent arthritis and incapacitating arthralgias, which may last for months. In 2004, a large outbreak started in East Africa, spread over India to Southeast Asia and caused an estimated …
	F. S. Dominguez, N.: Lukash, T.: Agback, P.: Palchevska, O.: Gould, J. R.: Meshram, C. D.: Prevelige, P. E.: Green, T. J.: Agback, T.: Frolova, E. I.: Frolov, I.	2021	Journal of Virology	NAP1L1 and NAP1L4 Binding to Hypervariable Domain of Chikungunya Virus nsP3 Protein Is Bivalent and Requires Phosphorylation	0	0	0
	L. N. Dupuis-Maguiraga, Marion: Brun, Sonia: Le Grand, Roger: Gras, Gabriel: Roques, Pierre	2012	PLoS neglected tropical diseases	Chikungunya disease: infection-associated markers from the acute to the chronic phase of arbovirus-induced arthralgia	1	1	1
	F. V. Edington, D.: Melo, P.	2018	Joint Bone Spine	Incidence of articular pain and arthritis after chikungunya fever in the Americas: A systematic review of the literature and meta-analysis	1	1	1	OBJECTIVE: To estimate the incidence of chronic articular symptoms after chikungunya virus infection of patients from the American continent. METHODS: We performed a systematic review of the literature using the MEDLINE, Web of Science and Scopus databases. We included only cohort studies conducted in the American continent reporting the incidence of chronic articular symptoms after chikungunya v…
	M. N. Escobar, A. J.: Loaiza-Osorio, S.: Barona, J. S.: Rosso, F.	2017	Emerg Infect Dis	Pregnant Women Hospitalized with Chikungunya Virus Infection, Colombia, 2015	0	0	0	In 2015 in Colombia, 60 pregnant women were hospitalized with chikungunya virus infections confirmed by reverse transcription PCR. Nine of these women required admission to the intensive care unit because of sepsis with hypoperfusion and organ dysfunction; these women met the criteria for severe acute maternal morbidity. No deaths occurred. Fifteen women delivered during acute infection; some rec…
	K. G. Essackjee, S.: Ramchurn, S. K.: Cheeneebash, J.: Walker-Bone, K.	2013	Postgrad Med J	Prevalence of and risk factors for chronic arthralgia and rheumatoid-like polyarthritis more than 2 years after infection with chikungunya virus	1	1	1	OBJECTIVES: Chikungunya virus (CHIKV), transmitted to humans from infected mosquitoes, causes acute fever, arthralgia and rash. There is increasing evidence that it also causes longer-term rheumatic symptoms. In a circumscribed part of Mauritius where infectivity was high, a cohort of inhabitants was surveyed with the objectives of assessing the prevalence of and risk factors for chronic musculos…
	W. A. P. Eyer-Silva, H. B. Neto: Silva, G. A.: Ferry, F. R.	2016	Rev Soc Bras Med Trop	A case of chikungunya virus disease presenting with remarkable acute arthritis of a previously damaged finger joint	0	0	0	Chikungunya virus (CHIKV) is a mosquito-borne arthritogenic alphavirus that has recently been introduced to Brazil. We report the case of a 36-year-old male patient from the City of Rio de Janeiro who developed molecularly-confirmed CHIKV disease and whose clinical picture was remarkable because of acute arthritis of an interphalangeal joint that had been damaged by trauma 8 years previously. Thi…
	I. L. Faraone, F.: Ponticelli, M.: De Tommasi, N.: Milella, L.	2020	Molecules	Recent Clinical and Preclinical Studies of Hydroxychloroquine on RNA Viruses and Chronic Diseases: A Systematic Review	0	0	0	The rapid spread of the new Coronavirus Disease 2019 (COVID-19) has actually become the newest challenge for the healthcare system since, to date, there is not an effective treatment. Among all drugs tested, Hydroxychloroquine (HCQ) has attracted significant attention. This systematic review aims to analyze preclinical and clinical studies on HCQ potential use in viral infection and chronic disea…
	X. H. Flandes, C. A.: Palani, S.: Abbas, K.: Bennett, C.: Caro, W. P.: Hutubessy, R.: Khazhidinov, K.: Lambach, P.: Maure, C.: Marshall, C.: Rojas, D. P.: Rosewell, A.: Sahastrabuddhe, S.: Tufet, M.: Wilder-Smith, A.: Beasley, D. W. C.: Bourne, N.: Barrett, A. D. T.	2024	Vaccine	Vaccine value profile for Chikungunya	0	0	0	Chikungunya virus (CHIKV) a mosquito-borne alphavirus is the causative agent of Chikungunya (CHIK), a disease with low mortality but high acute and chronic morbidity resulting in a high overall burden of disease. After the acute disease phase, chronic disease including persistent arthralgia is very common, and can cause fatigue and pain that is severe enough to limit normal activities. On average…
	M. J. Foissac, Emilie: Ray, Simon: Guérin, Bruno: Simon, Fabrice	2015	Emerging infectious diseases	Post-chikungunya rheumatoid arthritis, Saint Martin	1	0	1
	E. D. M. Fourie, J. G.	1979	S Afr Med J	Rheumatoid arthritic syndrome after chikungunya fever	1	1	1	An outbreak of chikungunya fever which occurred during April 1977 among a group of high-school children from Pretoria after a visit to the northern Transvaal bushveld is reported. Some of the adults who accompanied the pupils also contracted the disease. The adults suffered more severely from the chronic arthritic form of the disease than did the children. In some cases the episodic polyarthritis…
	J. M. D. Fox, Michael S	2016	The Journal of Immunology	Immune-mediated protection and pathogenesis of chikungunya virus	0	0	0
	R. H. Franssila, K.	2006	Best Practice and Research: Clinical Rheumatology	Viral causes of arthritis	0	0	0	Several viruses cause postinfectious arthritis. The disease is a typical manifestation of arthritogenic alphaviruses, rubella virus and human parvovirus B19. In addition, arthritis is not uncommon after infection by HIV, cytomegalovirus, hepatitis B virus, hepatitis C virus, or Epstein-Barr virus (EBV). Also prolonged arthritis may result from viral infections, particularly with alphaviruses and …
	J. Y. L. C. Fu, C. L.: Vythilingam, I.: Sulaiman, W. Y. W.: Wong, H. V.: Chan, Y. F.: Sam, I. C.	2019	J Gen Virol	An amino acid change in nsP4 of chikungunya virus confers fitness advantage in human cell lines rather than in Aedes albopictus	0	0	0	Chikungunya virus (CHIKV) has caused large-scale epidemics of fever, rash and arthritis since 2004. This unprecedented re-emergence has been associated with mutations in genes encoding structural envelope proteins, providing increased fitness in the secondary vector Aedes albopictus. In the 2008-2013 CHIKV outbreaks across Southeast Asia, an R82S mutation in non-structural protein 4 (nsP4) emerge…
	T. L. C. Fuller, G.: Genaro Estevam, C.: Rafael Angelo, J.: Abiodun, G. J.: Halai, U. A.: De Santis, B.: Carvalho Sequeira, P.: Machado Araujo, E.: Alves Sampaio, S.: Lima de Mendonça, M. C.: Fabri, A.: Ribeiro, R. M.: Harrigan, R.: Smith, T. B.: Raja Gabaglia, C.: Brasil, P.: Bispo de Filippis, A. M.: Nielsen-Saines, K.	2017	PLoS One	Behavioral, climatic, and environmental risk factors for Zika and Chikungunya virus infections in Rio de Janeiro, Brazil, 2015-16	0	0	0	The burden of arboviruses in the Americas is high and may result in long-term sequelae with infants disabled by Zika virus infection (ZIKV) and arthritis caused by infection with Chikungunya virus (CHIKV). We aimed to identify environmental drivers of arbovirus epidemics to predict where the next epidemics will occur and prioritize municipalities for vector control and eventual vaccination. We sc…
	L. M. Gan, F. W.	2011	Current Opinion in Rheumatology	State of the art: what we know about infectious agents and myositis	0	0	0
	V. K. D. Ganesan, Bin: Reid, St Patrick	2017	Viruses	Chikungunya virus: pathophysiology, mechanism, and modeling	1	1	1
	M. A. G. Ganu, A. S.	2011	J Assoc Physicians India	Post-chikungunya chronic arthritis--our experience with DMARDs over two year follow up	1	1	1	AIM: 1) To study clinical features and laboratory findings in patients of post chikungunya chronic arthritis (PCCA). 2) To study effectivity of disease modifying antirheumatic drugs (DMARDs) in treatment of post-chikungunya chronic arthritis. MATERIALS AND METHODS: Sixteen Chikungunya IgM positive patients having arthritis lasting more than 3 months in spite of NSAIDs and Hydroxychloroquine thera…
	C. L. B. Gardner, C. W.: Higgs, S. T.: Klimstra, W. B.: Ryman, K. D.	2012	Virology	Interferon-alpha/beta deficiency greatly exacerbates arthritogenic disease in mice infected with wild-type chikungunya virus but not with the cell culture-adapted live-attenuated 181/25 vaccine candidate	0	0	0	In humans, chikungunya virus (CHIKV) infection causes fever, rash, and acute and persisting polyarthralgia/arthritis associated with joint swelling. We report a new CHIKV disease model in adult mice that distinguishes the wild-type CHIKV-LR strain from the live-attenuated vaccine strain (CHIKV-181/25). Although eight-week old normal mice inoculated in the hind footpad developed no hind limb swell…
	J. A. Gardner, Itaru: Le, Thuy T: Larcher, Thibaut: Major, Lee: Roques, Pierre: Schroder, Wayne A: Higgs, Stephen: Suhrbier, Andreas	2010	Journal of virology	Chikungunya virus arthritis in adult wild-type mice	0	0	0
	P. Gasque	2013	Birkhauser Advances in Infectious Diseases	Chikungunya virus infection	0	0	0	Chikungunya virus (CHIKV) belongs to the "old world" Alphavirus family and is an arbovirus transmitted by Aedes mosquitoes. It is a tropical disease originally described in central/east Africa in the 1950s, but the recent re-emergence from2004 in Africa and rapid spread in and around the Indian Ocean (Reunion island, India, Malaysia) as well as Europe (Italy) led to several millions of cases with…
	P. B. Gasque, Marie Christine Jaffar: Reyes, Marcela Mercado: Viasus, Diego	2016	The Journal of infectious diseases	Chikungunya pathogenesis: from the clinics to the bench	0	0	0
	P. C. Gasque, Therese: Lecuit, Marc: Roques, Pierre: Ng, Lisa FP	2015	Vector-Borne and Zoonotic Diseases	Chikungunya virus pathogenesis and immunity	1	1	1
	P. J.-B. Gasque, M. C.	2015	Future Virology	Chikungunya alphavirus infection in the nervous system and possible mechanisms of pathogenesis	0	0	0	Chikungunya alphavirus (CHIKV) is transmitted by mosquitoes. Recent worldwide epidemics have revealed that CHIKV infects mainly muscles and joint tissues. Patients will suffer from arthralgia from months to years and leading to chronic arthritis. While CHIKV neuroinfection of susceptible hosts such as neonates is rare, it can lead to severe meningoencephalitis and encephalitis. CHIKV preferential…
	L. A. T. Gauri, A.: Fatima, Q.: Yadav, H.: Singh, A.: Jaipal, H. P.: Chaudhary, A.	2016	J Assoc Physicians India	Clinical Spectrum of Chikungunya in Bikaner (North Western India) in 2006 and Follow up of Patients for Five Years	0	0	0	OBJECTIVE: To find out clinical and laboratory profile of patients of chikungunya outbreak in 2006 in Bikaner (North-West Rajasthan) and follow up of chikungunya patients for 5 years. METHODS: Study was conducted among 50 chikungunya patients. For this study the inclusion criteria was clinical presentation consistent with chikungunya virus infection (e.g. abrupt onset of fever and/or polyarthralg…
	T. L. Geng, Tao: Yang, Duomeng: Harrison, Andrew G: Vella, Anthony T: Fikrig, Erol: Wang, Penghua	2021	The Journal of Infectious Diseases	A critical role for STING signaling in limiting pathogenesis of Chikungunya virus	0	0	0
	T. T. L. Geng, T.: Yang, D. M.: Harrison, A. G.: Vella, A. T.: Fikrig, E.: Wang, P. H.	2021	Journal of Infectious Diseases	A Critical Role for STING Signaling in Limiting Pathogenesis of Chikungunya Virus	0	0	0
	P. F. Gérardin, A.: Michault, A.: Mussard, C.: Boussaïd, K.: Rollot, O.: Grivard, P.: Kassab, S.: Bouquillard, E.: Borgherini, G.: Gaüzère, B. A.: Malvy, D.: Bréart, G.: Favier, F.	2013	Arthritis Res Ther	Predictors of Chikungunya rheumatism: a prognostic survey ancillary to the TELECHIK cohort study	0	0	0	INTRODUCTION: Long-lasting relapsing or lingering rheumatic musculoskeletal pain (RMSP) is the hallmark of Chikungunya virus (CHIKV) rheumatism (CHIK-R). Little is known on their prognostic factors. The aim of this prognostic study was to search the determinants of lingering or relapsing RMSP indicative of CHIK-R. METHODS: Three hundred and forty-six infected adults (age≥15 years) having declared…
	E. S. R. D. S. Girão, B. G.: do Amaral, E. S.: Costa, P. E. G.: Pereira, K. B.: de Araujo Filho, A. H.: Hyppolito, E. B.: Mota, M. U.: Marques, Lcbf: Costa de Oliveira, C. M.: da Silva, S. L.: Garcia, J. H. P.: Fernandes, Pfcbc	2017	Transplant Proc	Chikungunya Infection in Solid Organ Transplant Recipients	0	0	0	BACKGROUND: Chikungunya virus (CHIKV) is an emerging mosquito-borne disease that causes acute febrile polyarthralgia and arthritis. CHIKV has spread rapidly to the Americas and, in Brazil, autochthonous cases are increasingly been reported. Solid organ transplant (SOT) recipients who travel to or live in CHIKV endemic areas are under high risk of acquiring the disease. Few data exist regarding th…
	L. Y. H.-P. Goh, J.: Prow, N. A.: Gardner, J.: Bielefeldt-Ohmann, H.: Pyke, A. T.: Suhrbier, A.: Hall, R. A.	2013	Clin Immunol	Neutralizing monoclonal antibodies to the E2 protein of chikungunya virus protects against disease in a mouse model	0	0	0	Chikungunya virus (CHIKV) recently caused the largest epidemic ever recorded for this virus involving an estimated 1.4-6.5million cases, with imported cased reported in over 40 countries. The number of monoclonal antibodies specific for this re-emerging alphavirus is currently limited. Herein we describe the generation and characterisation of five monoclonal antibodies specific for the E2 glycopr…
	R. M. R. Gokhale, M. V.: Kotnis, S. D.: Sathe, P. S.	2009	J Commun Dis	Clinico-epidemiological profile of cases of fever with arthritis (Chikugunya) attending Urban Health Centre, Solapur	0	0	0	This communication describes the findings of a hospital and community survey conducted in the UHC catchment area of solapur city to find out clinico-epidemiological profile of cases of chikungunya fever during mid 2006. A total of 208 cases who attended UHC and 962 community members were studied. 20-44 was the mostly affected age-group and Females outnumber male hospital attendees. Major presenti…
	E. Y. B. Gong, J. F.: Ivens, T.: Van der Auwera, M.: Van Kerckhove, B.: Kraus, G.	2013	Methods Mol Biol	Development of a high-throughput antiviral assay for screening inhibitors of chikungunya virus and generation of drug-resistant mutations in cultured cells	0	0	0	Chikungunya virus (CHIKV) is a mosquito-borne Alphavirus that has already infected millions of people in recent large-scale epidemics in Africa, the islands of the Indian Ocean, South and Southeast Asia, and northern Italy. The infection is still ongoing in many countries, such as India. Although the fatal rate is approximately 0.1% in the La Réunion outbreak, it causes painful arthritis-like sym…
	B. A. M. Goupil, Christopher N	2016	The open rheumatology journal	A review of chikungunya virus-induced arthralgia: clinical manifestations, therapeutics, and pathogenesis	1	1	1
	B. A. M. Goupil, Margaret A: Martin, Matthew J: McCracken, Michael K: Christofferson, Rebecca C: Mores, Christopher N	2016	PloS one	Novel lesions of bones and joints associated with chikungunya virus infection in two mouse models of disease: new insights into disease pathogenesis	1	1	1
	N. M. Gualberto Cavalcanti, K.: Branco Pinto Duarte, A. L.: Jesus Barreto de Melo Rêgo, M.: Cristiny Pereira, M.: da Rocha Pitta, I.: Diniz Lopes Marques, C.: Galdino da Rocha Pitta, M.	2019	Acta Tropica	IL-27 in patients with Chikungunya fever: A possible chronicity biomarker?	1	1	1	Background/purpose: Although many patients with chikungunya virus disease (CHIKVD), an arboviral disease characterized by sudden fever and incapacitating poliartralgia, develop chronic articular symptoms, the mechanisms involved in CHIKVD's chronification and its possible biomarkers remain poorly understood. Interleukin (IL)-17A, IL-21, IL-22, IL-29, and transforming growth factor (TGF)-β have be…
	N. M. V. Gualberto Cavalcanti, K.: Branco Pinto Duarte, A. L.: Barreto de Melo Rêgo, M. J.: Pereira, M. C.: da Rocha Pitta, I.: Diniz Lopes Marques, C.: Galdino da Rocha Pitta, M.	2020	Virus Res	Increased serum levels of galectin-9 in patients with chikungunya fever	0	0	0	Chikungunya fever (CHIKF) is an arboviral disease that has caused an epidemic burst of chronic inflammatory joint disease in Latin America in the last few years. Efforts are being spent in understanding the mechanisms by which it may cause such articular damage and in determining possible biomarkers of the disease. Galectins (GAL) are a family of animal lectins with an affinity for beta-galactosi…
	I. H. Guerrero-Arguero, T. R.: Tass, E. S.: Berges, B. K.: Robison, R. A.	2020	Plos One	A comparison of Chikungunya virus infection, progression, and cytokine profiles in human PMA-differentiated U937 and murine RAW264.7 monocyte derived macrophages	0	0	0
	X. R. Guillot, A.: Gasque, P.	2020	J Infect Dis	Chikungunya-Induced Arthritis in Reunion Island: A Long-Term Observational Follow-Up Study Showing Frequently Persistent Joint Symptoms, Some Cases of Persistent Chikungunya Immunoglobulin M Positivity, and No Anticyclic Citrullinated Peptide Seroconversion After 13 Years	1	1	1	BACKGROUND: Reunion Island was struck by a massive Chikungunya outbreak in 2005-2006. Chikungunya infection is characterized by inflammatory joint symptoms, which may evolve into chronic arthritis. METHODS: In this long-term longitudinal observational monocentric study, after the 2005-2006 outbreak in Reunion Island, 159 patients were first referred to a rheumatologist for post-Chikungunya chroni…
	B. M. M. Gunn, T. E.: Whitmore, A. C.: Blevins, L. K.: Hueston, L.: Fraser, R. J.: Herrero, L. J.: Ramirez, R.: Smith, P. N.: Mahalingam, S.: Heise, M. T.	2012	PLoS Pathog	Mannose binding lectin is required for alphavirus-induced arthritis/myositis	1	1	1	Mosquito-borne alphaviruses such as chikungunya virus and Ross River virus (RRV) are emerging pathogens capable of causing large-scale epidemics of virus-induced arthritis and myositis. The pathology of RRV-induced disease in both humans and mice is associated with induction of the host inflammatory response within the muscle and joints, and prior studies have demonstrated that the host complemen…
	S. M. Gupta, K. P.: Gupta, R.: Singh, S. B.	2021	Int Immunopharmacol	Andrographolide - A prospective remedy for chikungunya fever and viral arthritis	1	1	1	AIM: Andrographolide, the major bioactive compound of the plant Andrographis paniculata, exerts anti-inflammatory, cyto-, neuro- and hepato-protective effects. Traditional remedies for infectious diseases include A. paniculata for maladies like fever, pain, rashes which are associated with chikungunya and other arboviral diseases. Since andrographolide and A. paniculata have potent antiviral prop…
	N. N. B. Haese, R. M.: Hawman, D. W.: Heise, M. T.: Morrison, T. E.: Streblow, D. N.	2016	Journal of Infectious Diseases	Animal Models of Chikungunya Virus Infection and Disease	0	0	0
	K. C. B. Haist, K. S.: Davenport, B. J.: Morrison, T. E.	2017	Plos Pathogens	Inflammatory monocytes mediate control of acute alphavirus infection in mice	0	0	0
	A. R. A. Hakami, A. A.: Alqahtani, M.: Alraey, Y.: Alhefzi, R. A.: Alasmari, S.: Makkawi, M.: Dobie, G.: Mir, M.: Alshahrani, M.: Dera, A.: Alfaifi, M.: Al Shahrani, M.: Matari, A.: Asiry, A. E.	2021	Virol J	Detection of chikungunya virus in the Southern region, Saudi Arabia	0	0	0	BACKGROUND AND AIM: Despite the fact that the chikungunya viral infection is a neglected disease, complications such as hemorrhagic fever, arthritis, and lymphopenia remain a health concern. The aim of this study was to determine the prevalence of the chikungunya virus in the Southern Region, Saudi Arabia. Enzyme immunoassay and polymerase chain reaction have been compared between samples. MATERI…
	M. S. A. Hakim, Abu T	2022	Viruses	Understanding the Biology and Immune Pathogenesis of Chikungunya Virus Infection for Diagnostic and Vaccine Development	0	0	0
	M. S. A. Hakim, A. T.	2023	Viruses	Understanding the Biology and Immune Pathogenesis of Chikungunya Virus Infection for Diagnostic and Vaccine Development	0	0	0	Chikungunya virus, the causative agent of chikungunya fever, is generally characterized by the sudden onset of symptoms, including fever, rash, myalgia, and headache. In some patients, acute chikungunya virus infection progresses to severe and chronic arthralgia that persists for years. Chikungunya infection is more commonly identified in tropical and subtropical regions. However, recent expansio…
	M. A. K. Hasan, M. A.: Datta, A.: Mazumder, M. H.: Hossain, M. U.	2015	Mol Immunol	A comprehensive immunoinformatics and target site study revealed the corner-stone toward Chikungunya virus treatment	0	0	0	Recent concerning facts of Chikungunya virus (CHIKV); a Togaviridae family alphavirus has proved this as a worldwide emerging threat which causes Chikungunya fever and devitalizing arthritis. Despite severe outbreaks and lack of antiviral drug, a mere progress has been made regarding to an epitope-based vaccine designed for CHIKV. In this study, we aimed to design an epitope-based vaccine that ca…
	A. W. Hassantoufighi, I.: Higgs, J.	2017	Mil Med	Ultrasonographic Evidence of Persistent Synovitis in a Chikungunya-Infected Service Member	0	0	0	Chikungunya virus (CHIKV) is an arthropod-borne alphavirus initially endemic to Central and East Africa but now spreading to Asia, Europe, and most recently the Western hemisphere. CHIKV infection initially presents as an acute, nonspecific febrile syndrome with rash and polyarthralgia, later leading to a chronic arthritis clinically similar to rheumatoid arthritis. We report a case of an active …
	D. W. B. Hawman, K. S.: Morrison, T. E.	2014	Future Virology	Mechanisms underlying the pathogenesis of arthritogenic alphaviruses: host immune responses and virus persistence	1	1	1
	D. W. F. Hawman, Julie M: Ashbrook, Alison W: May, Nicholas A: Schroeder, Kristin MS: Torres, Raul M: Crowe, James E: Dermody, Terence S: Diamond, Michael S: Morrison, Thomas E	2016	Cell reports	Pathogenic chikungunya virus evades B cell responses to establish persistence	1	1	1
	D. W. M. Hawman, Thomas E	2016	Chikungunya Virus: Advances in Biology, Pathogenesis, and Treatment	Chikungunya Virus Pathogenesis	1	1	1
	D. W. S. Hawman, Kristina A: Montgomery, Stephanie A: Pal, Pankaj: Oko, Lauren: Diamond, Michael S: Morrison, Thomas E	2013	Journal of virology	Chronic joint disease caused by persistent Chikungunya virus infection is controlled by the adaptive immune response	1	1	1
	R. L. N. M. Hayd, M. R.: Naveca, F.: Amdur, R.: Suchowiecki, K.: Watson, H.: Firestein, G. S.: Simon, G.: Chang, A. Y.	2020	Clin Rheumatol	Persistent chikungunya arthritis in Roraima, Brazil	1	1	1	BACKGROUND: The Amazon region of Brazil experienced a large epidemic of East Central South African (ECSA) chikungunya virus (CHIKV) in 2017 and continuous transmission of CHIKV persists. The impact of chronic arthritis caused by ECSA CHIKV is unknown. OBJECTIVE: The study aim was to describe the duration, severity, and characteristics of CHIKV arthritis in Roraima, Brazil, in comparison with loca…
	F. G. K. Henderson Sousa, A.: Findlay-Greene, F.: Bowolaksono, A.: Sasmono, R. T.: Stevens, C.: Barlow, P. G.	2023	DMM Disease Models and Mechanisms	Evolution and immunopathology of chikungunya virus informs therapeutic development	0	0	0	Chikungunya virus (CHIKV), a mosquito-borne alphavirus, is an emerging global threat identified in more than 60 countries across continents. The risk of CHIKV transmission is rising due to increased global interactions, year-round presence of mosquito vectors, and the ability of CHIKV to produce high host viral loads and undergo mutation. Although CHIKV disease is rarely fatal, it can progress to…
	L. B. Henß, S.: Weidner, T.: Biedenkopf, N.: Sliva, K.: Weber, C.: Becker, S.: Schnierle, B. S.	2016	Virol J	Suramin is a potent inhibitor of Chikungunya and Ebola virus cell entry	0	0	0	BACKGROUND: Chikungunya virus (CHIKV) is a mosquito-transmitted alphavirus that causes high fever, rash, and recurrent arthritis in humans. It has efficiently adapted to Aedes albopictus, which also inhabits temperate regions and currently causes large outbreaks in the Caribbean and Latin America. Ebola virus (EBOV) is a member of the filovirus family. It causes the Ebola virus disease (EDV), for…
	L. J. F. Herrero, S. S.: Sheng, K. C.: Chen, W.: Forwood, M. R.: Bucala, R.: Mahalingam, S.	2015	J Virol	Pentosan Polysulfate: a Novel Glycosaminoglycan-Like Molecule for Effective Treatment of Alphavirus-Induced Cartilage Destruction and Inflammatory Disease	0	0	0	Arthritogenic alphaviruses such as Ross River virus (RRV) and chikungunya virus (CHIKV) cause large-scale epidemics of severe musculoskeletal disease and have been progressively expanding their global distribution. Since its introduction in July 2014, CHIKV now circulates in the United States. The hallmark of alphavirus disease is crippling pain and inflammation of the joints, a similar immunopat…
	L. J. L. Herrero, B. A.: Bettadapura, J.: Jian, P.: Herring, B. L.: Hey-Cunningham, W. J.: Sheng, K. C.: Zakhary, A.: Mahalingam, S.	2014	Journal of General Virology	Characterization of Barmah Forest virus pathogenesis in a mouse model	0	0	0
	L. J. N. Herrero, M.: Srikiatkhachorn, A.: Gu, R.: Anantapreecha, S.: Fingerle-Rowson, G.: Bucala, R.: Morand, E.: Santos, L. L.: Mahalingam, S.	2011	Proceedings of the National Academy of Sciences of the United States of America	Critical role for macrophage migration inhibitory factor (MIF) in Ross River virus-induced arthritis and myositis	0	0	0
	L. J. S. Herrero, K. C.: Jian, P.: Taylor, A.: Her, Z.: Herring, B. L.: Chow, A.: Leo, Y. S.: Hickey, M. J.: Morand, E. F.: Ng, L. F. P.: Bucala, R.: Mahalingam, S.	2013	Arthritis and Rheumatism	Macrophage Migration Inhibitory Factor Receptor CD74 Mediates Alphavirus-Induced Arthritis and Myositis in Murine Models of Alphavirus Infection	1	1	1
	L. J. T. Herrero, A.: Wolf, S.: Mahalingam, S.	2015	Best Practice and Research: Clinical Rheumatology	Arthropod-borne arthritides	0	0	0	Infections with several types of viral and bacterial pathogens are able to cause arthritic disease. Arthropod vectors such as ticks and mosquitoes transmit a number of these arthritis-causing pathogens, and as these vectors increase their global distribution, so too do the diseases they spread. The typical clinical manifestations of infectious arthritis are often similar in presentation to rheuma…
	L. N. Herrero, M.: Bettadapura, J.: Gahan, M. E.: Mahalingam, S.	2011	Current Drug Targets	Applications of Animal Models of Infectious Arthritis in Drug Discovery: A focus on Alphaviral Disease	0	0	0
	B. M. D. G. Hibl, N. J. M.: Kneubehl, A. R.: Vogt, M. B.: Spencer Clinton, J. L.: Rico-Hesse, R. R.	2021	Plos Neglected Tropical Diseases	Mosquito-bite infection of humanized mice with chikungunya virus produces systemic disease with long-term effects	0	0	0
	P. S. N. Ho, M. M.: Chu, J. J.	2010	Virol J	Establishment of one-step SYBR green-based real time-PCR assay for rapid detection and quantification of chikungunya virus infection	0	0	0	Chikungunya virus (CHIKV) is a mosquito-borne alphavirus and one of the prevalent re-emerging arbovirus in tropical and subtropical regions of Asia, Africa, and Central and South America. It produces a spectrum of illness ranging from inapparent infection to moderate febrile illness as well as severe arthralgia or arthritis affecting multiple joints. In this study, a quantitative, one-step real-t…
	J.-J. J. B. Hoarau, Marie-Christine: Krejbich Trotot, Pascale: Das, Trina: Li-Pat-Yuen, Ghislaine: Dassa, Bérengère: Denizot, Mélanie: Guichard, Elsa: Ribera, Anne: Henni, Tawfiq	2010	The Journal of Immunology	Persistent chronic inflammation and infection by Chikungunya arthritogenic alphavirus in spite of a robust host immune response	1	1	1
	J. J. B. Hoarau, M. C. J.: Trotot, P. K.: Das, T.: Li-Pat-Yuen, G.: Dassa, B.: Denizot, M.: Guichard, E.: Ribera, A.: Henni, T.: Tallet, F.: Moiton, M. P.: Gauzère, B. A.: Bruniquet, S.: Bandjee, Z. J.: Morbidelli, P.: Martigny, G.: Jolivet, M.: Gay, F.: Grandadam, M.: Tolou, H.: Vieillard, V.: Debré, P.: Autran, B.: Gasque, P.	2010	Journal of Immunology	Persistent chronic inflammation and infection by Chikungunya arthritogenic alphavirus in spite of a robust host immune response	1	1	1	Alphaviruses, including Chikungunya virus (CHIKV), produce a transient illness in humans, but severe forms leading to chronic incapacitating arthralgia/arthritis have been reported by mechanisms largely ill-characterized. The pathogenesis of CHIKV was addressed in a prospective cohort study of 49 hospitalized patients from Reunion Island subsequently categorized into two distinct groups at 12 mo …
	J. J. J. B. Hoarau, M. C.: Krejbich Trotot, P.: Das, T.: Li-Pat-Yuen, G.: Dassa, B.: Denizot, M.: Guichard, E.: Ribera, A.: Henni, T.: Tallet, F.: Moiton, M. P.: Gauzère, B. A.: Bruniquet, S.: Jaffar Bandjee, Z.: Morbidelli, P.: Martigny, G.: Jolivet, M.: Gay, F.: Grandadam, M.: Tolou, H.: Vieillard, V.: Debré, P.: Autran, B.: Gasque, P.	2010	J Immunol	Persistent chronic inflammation and infection by Chikungunya arthritogenic alphavirus in spite of a robust host immune response	1	1	1	Alphaviruses, including Chikungunya virus (CHIKV), produce a transient illness in humans, but severe forms leading to chronic incapacitating arthralgia/arthritis have been reported by mechanisms largely ill-characterized. The pathogenesis of CHIKV was addressed in a prospective cohort study of 49 hospitalized patients from Reunion Island subsequently categorized into two distinct groups at 12 mo …
	C. Hogeboom	2015	Mol Immunol	Peptide motif analysis predicts alphaviruses as triggers for rheumatoid arthritis	1	1	1	Rheumatoid arthritis (RA) develops in response to both genetic and environmental factors. The strongest genetic determinant is HLA-DR, where polymorphisms within the P4 and P6 binding pockets confer elevated risk. However, low disease concordance across monozygotic twin pairs underscores the importance of an environmental factor, probably infectious. The goal of this investigation was to predict …
	B. S. G.-S. Hollidge, F.: Soldan, S. S.	2010	Journal of Neuroimmune Pharmacology	Arboviral Encephalitides: Transmission, Emergence, and Pathogenesis	0	0	0
	B. S. W. Hollidge, S. R.: Soldan, S. S.	2011	Viruses	The role of interferon antagonist, non-structural proteins in the pathogenesis and emergence of arboviruses	1	1	1	A myriad of factors favor the emergence and re-emergence of arthropod-borne viruses (arboviruses), including migration, climate change, intensified livestock production, an increasing volume of international trade and transportation, and changes to ecosystems (e.g., deforestation and loss of biodiversity). Consequently, arboviruses are distributed worldwide and represent over 30% of all emerging …
	J. P. M. Hong, M. K.: Davenport, B. J.: Morrison, T. E.: Diamond, M. S.	2019	Journal of Virology	Clearance of Chikungunya Virus Infection in Lymphoid Tissues Is Promoted by Treatment with an Agonistic Anti-CD137 Antibody	0	0	0
	M. L. D.-C. Horcada, C.: Garrido, L.	2015	Reumatol Clin	Chikungunya fever. Rheumatic manifestations of an emerging disease in Europe	1	1	1	Chikungunya fever is a viral disease caused by an alphavirus belonging to the Togaviridae family, transmitted by several species of Aedes mosquitoes: Aedes aegypti and Aedes albopictus (A. albopictus). It is endemic in Africa and Asia with recurrent outbreaks. It is an emerging disease and cases in Europe transmitted by A. albopictus have been established in Mediterranean areas. The first autocht…
	C. C. Hua, B	2017	Current rheumatology reports	Chikungunya virus-associated disease	0	0	0
	R. D. K. Huits, J.: Van Den Berg, R.: Chong, L.: Tsoumanis, A.: Eggermont, K.: Bartholomeeusen, K.: Ariën, K. K.: Jacobs, J.: Van Esbroeck, M.: Bottieau, E.: Cnops, L.	2018	PLoS One	Chikungunya virus infection in Aruba: Diagnosis, clinical features and predictors of post-chikungunya chronic polyarthralgia	1	1	1	BACKGROUND: Chikungunya virus (CHIKV) emerged in Aruba for the first time in 2014. We studied the clinical presentation of acute CHIKV infection and the contribution of serologic and molecular assays to its diagnosis. In a cohort of confirmed CHIKV cases, we analysed the frequency, duration and predictors of post-chikungunya chronic polyarthralgia (pCHIK-CPA), defined as joint pains lasting longe…
	K. M. C. Hussain, J. J. H.	2011	Future Virology	Insights into the interplay between chikungunya virus and its human host	1	1	1	Chikungunya virus (CHIKV) is a re-emerging arbovirus known to cause chronic arthritis with rare cases of neurological and hepatic complications. Nevertheless, infections with CHIKV can result in high morbidity and mortality rates. CHIKV is considered endemic in countries across Asia and Africa, with Europe and America also experiencing autochthonous transmission. This review highlights recent con…
	R. A. Hussain, I.: Memish, Z. A.	2013	East Mediterr Health J	Chikungunya virus: emergence of an arthritic arbovirus in Jeddah, Saudi Arabia	1	1	1
	H. A. P. Imad, J.: Nakayama, E. E.: Suzuki, K.: Ibrahim, A. M.: Afaa, A.: Azeema, A.: Nazfa, A.: Yazfa, A.: Ahmed, A.: Saeed, A.: Waheed, A.: Shareef, F.: Islam, M. M.: Anees, S. M.: Saleem, S.: Aroosha, A.: Afzal, I.: Leaungwutiwong, P.: Piyaphanee, W.: Phumratanaprapin, W.: Shioda, T.	2021	Am J Trop Med Hyg	Clinical Features of Acute Chikungunya Virus Infection in Children and Adults during an Outbreak in the Maldives	0	0	0	The chikungunya virus is an arthritogenic arbovirus that has re-emerged in many tropical and subtropical regions, causing explosive outbreaks. This re-emergence is due to a genomic polymorphism that has increased the vector susceptibility of the virus. The majority of those infected with chikungunya virus exhibit symptoms of fever, rash, and debilitating polyarthralgia or arthritis. Symptoms can …
	M. N. H. Islam, M. A.: Khaleque, M. A.: Karim, M. R.: Khan, M. R.: Mia, A. H.: Ali, M. S.	2012	Mymensingh Med J	Chikungunya virus infection, a threat to public health	0	0	0	Many countries in the world have reported human infections by chikungunya virus (CHIKV) a mosquito-borne togavirus belonging to the genus alpha virus. After half a century of focal out breaks of acute febrile poly arthralgia, the disease had spread unexpectedly in the past decade with large outbreaks in Africa around the Indian Ocean and in Bangladesh. In Asia, CHIKV is thought to be transmitted …
	M. C. D. Jaffar-Bandjee, Trina: Hoarau, Jean Jacques: Trotot, Pascale Krejbich: Denizot, Mélanie: Ribera, Anne: Roques, Pierre: Gasque, Philippe	2009	Microbes and infection	Chikungunya virus takes centre stage in virally induced arthritis: possible cellular and molecular mechanisms to pathogenesis	1	1	1	Chikungunya virus (CHIKV) causes an acute symptomatic illness with fever, skin rash (hypersensitivity vascultis), incapacitating arthralgia which can evolve to chronic arthritis in elderly patients. Clinical observations from cohort studies have been corroborated with data from experimental infection in several mouse and non-human primate models as discussed herein.
	M. C. R. Jaffar-Bandjee, Duksha: Gauzere, Bernard Alex: Hoarau, Jean Jacques: Krejbich-Trotot, Pascale: Robin, Stephanie: Ribera, Anne: Selambarom, Jimmy: Gasque, Philippe	2010	Expert review of anti-infective therapy	Emergence and clinical insights into the pathology of Chikungunya virus infection
	J. N. Jain, V.: Kumar, A.: Shrinet, J.: Srivastava, P.: Chaturvedi, S.: Sunil, S.	2019	Viruses-Basel	Establishment and Comparison of Pathogenicity and Related Neurotropism in Two Age Groups of Immune Competent Mice, C57BL/6J Using an Indian Isolate of Chikungunya Virus (CHIKV)	0	0	0
	A. I. Javaid, Aroosa: Ashfaq, Usman Ali: Arshad, Maham: Irshad, Shakeel: Saif, Saira	2022	Future Virology	An overview of chikungunya virus molecular biology, epidemiology, pathogenesis, treatment and prevention strategies	1	1	1
	E. G. Javelle, P.: Simon, F.	2015	The Lancet Infectious Diseases	Chikungunya, the emerging migratory rheumatism	1	1	1
	E. R. Javelle, A.: Degasne, I.: Gaüzère, B. A.: Marimoutou, C.: Simon, F.	2015	PLoS Negl Trop Dis	Specific management of post-chikungunya rheumatic disorders: a retrospective study of 159 cases in Reunion Island from 2006-2012	1	1	1	BACKGROUND: Since 2003, the tropical arthritogenic chikungunya (CHIK) virus has become an increasingly medical and economic burden in affected areas as it can often result in long-term disabilities. The clinical spectrum of post-CHIK (pCHIK) rheumatic disorders is wide. Evidence-based recommendations are needed to help physicians manage the treatment of afflicted patients. PATIENTS AND METHODS: W…
	W. D. H. Jayamali, Hmmtb: Kulatunga, A.	2017	J Med Case Rep	A young female presenting with unilateral sacroiliitis following dengue virus infection: a case report	0	0	0	BACKGROUND: Dengue is a common arthropod-borne viral infection in Sri Lanka which is spread by the mosquitos of the genus Aedes. The clinical features of dengue include high-grade fever associated with arthralgia and myalgia. However, dengue virus is not considered an arthritogenic virus. We report a case of a previously healthy young female who presented with imaging-confirmed right-sided sacroi…
	J. L. Jin, N. M.: Chen, D. H.: Liao, M.: Fox, J. M.: Shimak, R. M.: Fong, R. H.: Chafets, D.: Bakkour, S.: Keating, S.: Fomin, M. E.: Muench, M. O.: Sherman, M. B.: Doranz, B. J.: Diamond, M. S.: Simmons, G.	2015	Cell Reports	Neutralizing Monoclonal Antibodies Block Chikungunya Virus Entry and Release by Targeting an Epitope Critical to Viral Pathogenesis	0	0	0	We evaluated the mechanism by which neutralizing human monoclonal antibodies inhibit chikungunya virus (CHIKV) infection. Potently neutralizing antibodies (NAbs) blocked infection at multiple steps of the virus life cycle, including entry and release. Cryo-electron microscopy structures of Fab fragments of two human NAbs and chikungunya virus-like particles showed a binding footprint that spanned…
	J. S. Jin, M. B.: Chafets, D.: Dinglasan, N.: Lu, K.: Lee, T. H.: Carlson, L. A.: Muench, M. O.: Simmons, G.	2018	Plos Neglected Tropical Diseases	An attenuated replication-competent chikungunya virus with a fluorescently tagged envelope	0	0	0
	A. K. A. Jindal, A.: Guleria, S.: Suri, D.: Singh, M. P.: Sharma, S.: Naseem, S.: Ratho, R. K.	2018	J Clin Rheumatol	Adult-Onset Still Disease and Macrophage Activation Syndrome Following Chikungunya and Hepatitis E Coinfection	0	0	0
	J. E. L. Jones, Kristin M: Whitmore, Alan C: Sanders, Wes: Thurlow, Lance R: Brown, Julia A: Morrison, Clayton R: Vincent, Heather: Peck, Kayla M: Browning, Christian	2017	MBio	Disruption of the opal stop codon attenuates chikungunya virus-induced arthritis and pathology	1	1	1
	J. G. A. Julander, N.: Haese, N.: Andoh, T.: Streblow, D. N.: Cortez, P.: Carter, K.: Marniquet, X.: Watson, H.: Mandron, M.	2022	Antiviral Research	Therapeutic and prophylactic treatment with a virus-specific antibody is highly effective in rodent models of Chikungunya infection and disease	0	0	0
	N. M. D. Kafai, M. S.: Fox, J. M.	2022	Annual Review of Immunology	Distinct Cellular Tropism and Immune Responses to Alphavirus Infection	0	0	0
	S. P. Kalaiselvi, A.	2010	Journal of Pure and Applied Microbiology	Chikungunya - Need of the hour to save human beings	0	0	0	Chikungunya infection is a generalised viral infection. There is no specific antiviral drug available to treat this infection. This infection needs supportive and symptomatic treatment. Analgesics, antipyretics and fluid supplementation are important aspects in managing this infection. Further, treatment and future action require on the subject are presented in common man's language since every o…
	A. Kantele	2019	Euro Surveill	Travellers as sentinels of chikungunya epidemics: a family cluster among Finnish travellers to Koh Lanta, Thailand, January 2019	0	0	0	In January 2019, five of 11 travellers to Koh Lanta, Thailand, contracted chikungunya, symptoms starting 4 days after presumed transmission. Four cases were hospitalised, one child treated in intensive care; 6 weeks after disease onset, all three adults have persistent arthralgias/arthritis, incapacitating for two. Together with a recent report of eight chikungunya cases among travellers to vario…
	A. C. F. Kennedy, J.: Solomon, L.	1980	J Rheumatol	Chikungunya viral arthropathy: a clinical description	1	0	1	Previous reports have indicated that infection with chikungunya virus produces an acute arthritis in human hosts. This paper reports for the first time a clinical description of the acute and chronic phases of the arthritis occurring in 20 patients who contracted chikungunya fever. In all cases the acute arthritis was severe and incapacitating and, in most of these patients, joint pains, stiffnes…
	J. S. Kennedy Amaral Pereira, Robert T	2017	Clinical Rheumatology	Management of chikungunya arthritis	0	0	0
	M. C. Khairallah, S. P.: Rathinam, S. R.: Attia, S.: Nadella, V.	2010	International Ophthalmology	Novel infectious agents causing uveitis	0	0	0	In any patient with uveitis, an infectious cause should be ruled out first. The differential diagnosis includes multiple well-known diseases including herpes, syphilis, toxoplasmosis, tuberculosis, bartonellosis, Lyme disease, and others. However, clinician should be aware of emerging infectious agents as potential causes of systemic illness and also intraocular inflammation. Air travel, immigrat…
	N. B. Khan, R.: Jain, V.: Raghavendhar, B. S.: Patel, A. K.: Nayak, K.: Chandele, A.: Murali-Krishna, K.: Ray, P.	2021	Microbiol Immunol	Epidemiology and molecular characterization of chikungunya virus from human cases in North India, 2016	0	0	0	Chikungunya virus (CHIKV), an arthropod-borne Alphavirus is responsible for chikungunya disease. Arthralgia and arthritis are the major symptom. Some patients recover early while others for a very long time. This study provides, epidemiology and molecular characterization of three whole-genome sequences of CHIKV and assessed phylogenetic analysis, physiological properties, antigenicity, and B-cel…
	A. A. S. Khasnis, R. T.: Calabrese, L. H.	2011	Seminars in Arthritis and Rheumatism	Emerging Viral Infections in Rheumatic Diseases	0	0	0
	P. D. W. L. Kiely, M. E.	2021	Rheumatology (Oxford)	Ankle arthritis - an important signpost in rheumatologic practice	1	1	1	Ankle arthritis is a useful clinical signpost to differential diagnosis in rheumatic disease. Biomechanical features and differences in cartilage physiology compared with the knee may confer protection of the ankle joint from factors predisposing to certain arthritides. The prevalence of ankle OA is low, and usually secondary to trauma. Primary OA of the ankle should be investigated for underlyin…
	A. S. K. Kim, N. M.: Winkler, E. S.: Gilliland, T. C.: Cottle, E. L.: Earnest, J. T.: Jethva, P. N.: Kaplonek, P.: Shah, A. P.: Fong, R. H.: Davidson, E.: Malonis, R. J.: Quiroz, J. A.: Williamson, L. E.: Vang, L.: Mack, M.: Crowe, J. E.: Doranz, B. J.: Lai, J. R.: Alter, G.: Gross, M. L.: Klimstra, W. B.: Fremont, D. H.: Diamond, M. S.	2021	Cell	Pan-protective anti-alphavirus human antibodies target a conserved E1 protein epitope	1	1	1	Alphaviruses are emerging, mosquito-transmitted pathogens that cause musculoskeletal and neurological disease in humans. Although neutralizing antibodies that inhibit individual alphaviruses have been described, broadly reactive antibodies that protect against both arthritogenic and encephalitic alphaviruses have not been reported. Here, we identify DC2.112 and DC2.315, two pan-protective yet poo…
	D. Y. A. Kim, S.: Foy, N. J.: Wang, E. Y.: Frolova, E. I.: Weaver, S.: Frolov, I.	2011	Journal of Virology	Design of Chimeric Alphaviruses with a Programmed, Attenuated, Cell Type-Restricted Phenotype	0	0	0
	J. A. Kirui, Y.: Lenman, A.: Islam, K.: Gwon, Y. D.: Lasswitz, L.: Evander, M.: Bally, M.: Gerold, G.	2021	Cells	The Phosphatidylserine Receptor TIM-1 Enhances Authentic Chikungunya Virus Cell Entry	0	0	0	Chikungunya virus (CHIKV) is a re-emerging, mosquito-transmitted, enveloped positive stranded RNA virus. Chikungunya fever is characterized by acute and chronic debilitating arthritis. Although multiple host factors have been shown to enhance CHIKV infection, the molecular mechanisms of cell entry and entry factors remain poorly understood. The phosphatidylserine-dependent receptors, T-cell immun…
	L. S. Kit	2002	Asia Pac J Public Health	Emerging and re-emerging diseases in Malaysia	0	0	0	Emerging and re-emerging infectious diseases have become a major global problem. Malaysia appears to be an epicenter for such infections and in recent years, several outbreaks have occurred resulting in loss of lives and economic hardships. In this paper, we discussed the outbreaks of leptospirosis, enterovirus 71 encephalitis, chikungunya polyarthritis and Nipah encephalitis and how a developing…
	S. M. Kivity, E.: Bin, H.: Schwartz, E.	2011	J Clin Rheumatol	Protracted rheumatic manifestations in travelers	0	0	0	BACKGROUND: Travel returnees may complain of protracted rheumatic symptoms, but there are sparse data regarding their causes. We aimed to describe travelers returning with new rheumatic symptoms. METHODS: We conducted a retrospective analysis of Israeli travelers who were referred to the Sheba Medical Center from January 2005 to January 2010 with prolonged (>4 weeks) nontraumatic arthralgia or ar…
	R. S. Klein	2021	Frontiers in Immunology	Encephalitic Arboviruses of Africa: Emergence, Clinical Presentation and Neuropathogenesis	0	0	0	Many mosquito-borne viruses (arboviruses) are endemic in Africa, contributing to systemic and neurological infections in various geographical locations on the continent. While most arboviral infections do not lead to neuroinvasive diseases of the central nervous system, neurologic diseases caused by arboviruses include flaccid paralysis, meningitis, encephalitis, myelitis, encephalomyelitis, neur…
	N. F. Kose, J. M.: Sapparapu, G.: Bombardi, R.: Tennekoon, R. N.: de Silva, A. D.: Elbashir, S. M.: Theisen, M. A.: Humphris-Narayanan, E.: Ciaramella, G.: Himansu, S.: Diamond, M. S.: Crowe, J. E., Jr.	2019	Sci Immunol	A lipid-encapsulated mRNA encoding a potently neutralizing human monoclonal antibody protects against chikungunya infection	0	0	0	Infection with chikungunya virus (CHIKV) causes an acute illness characterized by fever, rash, and arthralgia. However, CHIKV infection can sometimes progress to chronic arthritis or even lethal disease. CHIKV continues to cause substantial morbidity worldwide as its vector mosquitoes expand and spread. There are currently no approved vaccines or antiviral drugs available for the prevention or tr…
	P. B. Krejbich-Trotot, E.: Ralambondrainy, M.: El-Kalamouni, C.: Viranaicken, W.: Roques, P.: Desprès, P.: Gadea, G.	2016	Virus Res	The growth of arthralgic Ross River virus is restricted in human monocytic cells	0	0	0	Alphaviruses such as Chikungunya and Ross River (RRV) viruses are associated with persistent arthritis and arthralgia in humans. Monocytes and macrophages are believed to play an important role in alphaviral arthritides. In this study, we evaluated RRV permissiveness of the human acute leukemia MM6 cell line. Viral growth analysis showed that RRV infection of MM6 cells resulted in a very low viru…
	V. A.-R.-P. Kril, Olivier: Briant, Laurence: Amara, Ali	2021	Annual Review of Virology	New insights into chikungunya virus infection and pathogenesis	1	1	1
	R. D. Krishnan, M.: Rudd, P. A.: Skerrett, D.: Pollard, J. G. D.: Siddel, C.: Rifat, R.: Ng, J. H. K.: Georgius, P.: Hererro, L. J.: Griffin, P.	2021	BMC Musculoskelet Disord	Pentosan polysulfate sodium for Ross River virus-induced arthralgia: a phase 2a, randomized, double-blind, placebo-controlled study	0	0	0	BACKGROUND: Alphaviruses, such as Ross River (RRV) and chikungunya virus (CHIKV), cause significant global morbidity, with outbreaks of crippling joint inflammation and pain, leaving patients incapacitated for months to years. With no available vaccine or specific therapeutic for any alphaviral disease, and a growing economic and public health burden, there is a serious need for the development o…
	E. J. C.-B. Kucharz, I.	2012	Eur J Intern Med	Chikungunya fever	0	0	0	Chikungunya fever (CF) is an acute illness caused by Chikungunya virus (CHIKV) belonging to the alphavirus genus of the Alphaviruses (Togaviridae) family. The virus is transmitted by Aedes mosquitoes. CF is primarily tropical disease occurring in Africa, Asia and Indian Ocean islands but in the last decade an outbreak of CHIKV autochthonous infections were reported in Italy and France. It is asso…
	F. M. S. Kudaeva, M. R.: Pope, J. E.	2019	Semin Arthritis Rheum	A systematic review of viral exposures as a risk for rheumatoid arthritis	1	1	1	OBJECTIVE: Different viral exposures have been implicated in the etiology of rheumatoid arthritis (RA). Evidence relating to the association between putative viral exposures and the development of RA was reviewed. METHODS: A systematic literature search was conducted using MEDLINE-OVID, EMBASE-OVID, PUBMED and Cochrane library databases. Articles were included if they were case-controls, cross-se…
	S. A. G. Kularatne, M. C.: Weerasinghe, S. C.: Gunasena, S.	2009	Postgrad Med J	Concurrent outbreaks of Chikungunya and Dengue fever in Kandy, Sri Lanka, 2006-07: a comparative analysis of clinical and laboratory features	0	0	0	OBJECTIVES: To compare the clinical and laboratory features of confirmed cases of Chikungunya and Dengue fever; to validate the clinical diagnosis based on serology. METHODS: Cases with a clinical diagnosis of Chikungunya and Dengue fever were recruited for seroconfirmation during a concurrent epidemic in 2006-07, at the General Hospital, Peradeniya, Sri Lanka. RESULTS: Of 54 patients with fever,…
	S. P. G. Kulkarni, M.: Jayawant, P.: Thanapati, S.: Ganu, A.: Tripathy, A. S.	2017	Eur J Clin Microbiol Infect Dis	Regulatory T cells and IL-10 as modulators of chikungunya disease outcome: a preliminary study	1	1	1	Regulatory T (Treg) cells hold centre stage in regulating the immune responses in most viral infections. However, their involvement in chikungunya infection is unexplored. In the current study, the frequencies and functionality of peripheral Treg and T effector (Teff) cells were assessed during different phases of chikungunya by flow cytometry and in-vitro cytokine assays. Treg cells were also st…
	R. A. Kumar, Shubbir: Parray, Hilal Ahmad: Das, Supratik	2021	Travel medicine and infectious disease	Chikungunya and arthritis: An overview	1	1	1
	S. A. Kumar, G.: Wazir, S.: Kumar, A.: Dubey, S.: Balde, M.: Yadav, B. S.	2019	J Trop Pediatr	Experience of Perinatal and Neonatal Chikungunya Virus (CHIKV) Infection in a Tertiary Care Neonatal Centre during Outbreak in North India in 2016: A Case Series	0	0	0	BACKGROUND: In 2016, there was a massive outbreak of chikungunya in North India. During the epidemic, we observed many neonatal and early infantile cases of chikungunya, with a probable perinatal transmission. METHODS: This retrospective study was carried out in a tertiary care neonatal centre between August 2016 and November 2016. Chikungunya virus (CHIKV) infection was detected and confirmed by…
	A. G. Kuna, M.	2018	Int Marit Health	Chronic symptoms persisting after travel-related infections	1	1	1	The authors present the current state of knowledge about the long term sequelae of the common travel-related infections associated with immunological dysregulation. Travellers' diarrhoea, chikungunya and dengue are common in travellers and protracted manifestations such as post-infectious irritable bowel syndrome (travellers' diarrhoea), arthritis (chikungunya) or post-dengue syndrome may be more…
	S.-C. W. Kuo, Yu-Ming: Ho, Yi-Jung: Chang, Tein-Yao: Lai, Zheng-Zong: Tsui, Pei-Yi: Wu, Tzong-Yuan: Lin, Chang-Chi	2016	Antiviral research	Suramin treatment reduces chikungunya pathogenesis in mice	0	0	0
	S. K. Kutsuna, Y.: Nakayama, E.: Taniguchi, S.: Takasaki, T.: Yamamoto, K.: Takeshita, N.: Hayakawa, K.: Kanagawa, S.: Ohmagari, N.	2017	J Infect Chemother	A case of consecutive infection with Zika virus and Chikungunya virus in Bora Bora, French Polynesia	0	0	0	Chikungunya fever (CHIK) and Zika virus (ZIKV) infection have similar endemic areas and clinical manifestations. We report a case of CHIK at 1 year after a ZIKV infection in Bora Bora (French Polynesia), which we diagnosed based on IgM to the CHIK virus and neutralizing antibodies to ZIKV.
	A. D. B. LaBeaud, T.: Brichard, J.: Muchiri, E. M.: Mungai, P. L.: Mutuku, F. M.: Borland, E.: Gildengorin, G.: Pfeil, S.: Teng, C. Y.: Long, K.: Heise, M.: Powers, A. M.: Kitron, U.: King, C. H.	2015	PLoS Negl Trop Dis	High rates of o'nyong nyong and Chikungunya virus transmission in coastal Kenya	0	0	0	BACKGROUND: Chikungunya virus (CHIKV) and o'nyong nyong virus (ONNV) are mosquito-borne alphaviruses endemic in East Africa that cause acute febrile illness and arthritis. The objectives of this study were to measure the seroprevalence of CHIKV and ONNV in coastal Kenya and link it to demographics and other risk factors. METHODOLOGY: Demographic and exposure questionnaires were administered to 1,…
	S. C. Lam, H. X.: Chen, C. K.: Min, N.: Chu, J. J. H.	2015	Scientific Reports	Antiviral Phosphorodiamidate Morpholino Oligomers are Protective against Chikungunya Virus Infection on Cell-based and Murine Models	1	1	1
	V. D. W. Landers, D. W.: Merchant, M. L.: Mitchell, T. C.: Sokoloski, K. J.	2021	Viruses	The Alphaviral Capsid Protein Inhibits IRAK1-Dependent TLR Signaling	1	1	1	Alphaviruses are arthropod-borne RNA viruses which can cause either mild to severe febrile arthritis which may persist for months, or encephalitis which can lead to death or lifelong cognitive impairments. The non-assembly molecular role(s), functions, and protein-protein interactions of the alphavirus capsid proteins have been largely overlooked. Here we detail the use of a BioID2 biotin ligase …
	K. K. Laoprasopwattana, L.: Jarumanokul, R.: Geater, A.	2012	Pediatr Infect Dis J	Differential diagnosis of Chikungunya, dengue viral infection and other acute febrile illnesses in children	0	0	0	BACKGROUND: Clinical manifestations of chikungunya (CHIK) are similar to those of dengue. It would be useful to be able to identify clinical manifestations that could reliably help to differentiate CHIK from dengue and other acute febrile illnesses during a CHIK outbreak in a dengue-endemic area. METHODS: A prospective cohort study was conducted between April and July 2009 in children aged 1 mont…
	J. Z. H. C. Lau, C. L.: Chan, Y. F.: Nadarajan, V. S.: Lee, C. L. L.: Sam, I. C.	2023	Journal of General Virology	Replication and innate immune responses of two chikungunya virus genotypes in human monocyte- derived macrophages	1	1	1
	C. D. S. R. Lázari, M. S.: Ten-Caten, F.: Bressan, C. S.: de Filippis, A. M. B.: Manuli, E. R.: de Moraes, I.: Pereira, G. M.: Côrtes, M. F.: Candido, D. D. S.: Gerber, A. L.: Guimarães, A. P.: Faria, N. R.: Nakaya, H. I.: Vasconcelos, A. T. R.: Brasil, P.: Paranhos-Baccalà, G.: Sabino, E. C.	2023	PLoS Negl Trop Dis	Clinical markers of post-Chikungunya chronic inflammatory joint disease: A Brazilian cohort	1	1	1	BACKGROUND: Chikungunya-fever (CHIKF) remains a public health major issue. It is clinically divided into three phases: acute, post-acute and chronic. Chronic cases correspond to 25-40% individuals and, though most of them are characterized by long-lasting arthralgia alone, many of them exhibit persistent or recurrent inflammatory signs that define post-Chikungunya chronic inflammatory joint disea…
	C. Y. K. Lee, Y. W.: Fric, J.: Malleret, B.: Koh, E. G. L.: Prakash, C.: Huang, W.: Lee, W. W. L.: Lin, C.: Lin, R. T. P.: Renia, L.: Wang, C. I.: Ng, L. F. P.: Warter, L.	2011	Plos Pathogens	Chikungunya Virus Neutralization Antigens and Direct Cell-to-Cell Transmission Are Revealed by Human Antibody-Escape Mutants	1	1	1
	W. W. L. T. Lee, T. H.: Her, Z. S.: Lum, F. M.: Kam, Y. W.: Haase, D.: Rénia, L.: Rörzschke, O.: Ng, L. F. P.	2015	Journal of Virology	Expanding Regulatory T Cells Alleviates Chikungunya Virus-Induced Pathology in Mice	1	1	1
	V. J. Legros, P.: Burlaud-Gaillard, J.: Chaze, T.: Gianetto, Q. G.: Butler-Browne, G.: Mouly, V.: Zoladek, J.: Afonso, P. V.: Gonzàlez, M. N.: Matondo, M.: Riederer, I.: Roingeard, P.: Gessain, A.: Choumet, V.: Ceccaldi, P. E.	2020	Plos Neglected Tropical Diseases	Differentiation-dependent susceptibility of human muscle cells to Zika virus infection	0	0	0
	C. L. S. Leidersnaider, F. R.: Coutinho, E. S. F.: Vaz, J. L. P.: Porangaba, M.: Hamdan, P. C.: Martins, P. H.: Constantino, C. P. L.: Ancillotti, R. V.: Messeder, A. M.: Monteiro, D. G.: Folly, M. M.: Mogami, R.	2022	J Ultrasound Med	Chikungunya Fever: Comparison Study of Synovitis and Tenosynovitis of the Hands and Wrists Using Physical Examination, Ultrasound, and MRI Findings	1	1	1	OBJECTIVES: To compare musculoskeletal changes on a physical examination (PE), ultrasound (US) and magnetic resonance imaging (MRI) of the hands and wrists of patients with Chikungunya fever (CF). METHODS: The sample consisted of 30 patients in the chronic phase of CF. The sites analyzed were the interphalangeal (IP), metacarpophalangeal (MCP) and wrist/mediocarpal (WMC) joints and periarticular …
	A. J. M. Lentscher, M. K.: May, N. A.: Davenport, B. J.: Montgomery, S. A.: Raghunathan, K.: McAllister, N.: Silva, L. A.: Morrison, T. E.: Dermody, T. S.	2020	Journal of Clinical Investigation	Chikungunya virus replication in skeletal muscle cells is required for disease development	1	1	1
	B. A. R. Lidbury, N. E.: Suhrbier, A.: Smith, P. N.: McColl, S. R.: Cunningham, A. L.: Tarkowski, A.: Van Rooijen, N.: Fraser, R. J.: Mahalingam, S.	2008	Journal of Infectious Diseases	Macrophage-derived proinflammatory factors contribute to the development of arthritis and myositis after infection with an arthrogenic alphavirus	1	0	1	Alphaviruses, such as chikungunya virus and Ross River virus (RRV), are associated with outbreaks of infectious rheumatic disease in humans worldwide. Using an established mouse model of disease that mimics RRV disease in humans, we showed that macrophage-derived factors are critical in the development of striated muscle and joint tissue damage. Histologic analyses of muscle and ankle joint tissu…
	T. G. Lin, T. T.: Harrison, A. G.: Yang, D. M.: Vella, A. T.: Fikrig, E.: Wang, P. H.	2020	Viruses-Basel	CXCL10 Signaling Contributes to the Pathogenesis of Arthritogenic Alphaviruses	1	1	1
	X. P. Liu, Y. S.: Alves, J. C.: Almeida, R. P.: Mostafavi, H.: Tang, P. C. H.: Bucala, R.: Teixeira, M. M.: Taylor, A.: Zaid, A.: Mahalingam, S.	2022	Mbio	Interleukin-17 Contributes to Chikungunya Virus-Induced Disease	1	1	1
	J. P. Lohachanakul, W.: Thannagith, M.: Thonsakulprasert, T.: Ubol, S.	2012	Microbiol Immunol	High concentrations of circulating interleukin-6 and monocyte chemotactic protein-1 with low concentrations of interleukin-8 were associated with severe chikungunya fever during the 2009-2010 outbreak in Thailand	0	0	0	The recent outbreak of Chikungunya virus in Thailand caused a rheumatic fever associated with considerable morbidity and fatalities. Thus, it is important to identify biomarker(s) of severe disease induced by this threatening arbovirus. Putative biomarkers in cases of chikungunya fever during an outbreak in the southern part of Thailand in 2009-2010 were identified. Sixty-two patients who had dev…
	J. P. Lohachanakul, W.: Thannagith, M.: Thongsakulprasert, T.: Smith, D. R.: Ubol, S.	2015	Journal of Medical Virology	Differences in Response of Primary Human Myoblasts to Infection With Recent Epidemic Strains of Chikungunya Virus Isolated From Patients With and Without Myalgia	0	0	0
	S. V. Lokireddy, S.: Vadde, R.	2008	Virol J	Connective tissue metabolism in chikungunya patients	0	0	0	BACKGROUND: Chikungunya (CHIK) fever is a viral disease transmitted to humans by the bite of Chikungunya virus (CHIK virus) infected Aedes mosquitoes. CHIK virus is a member of the Alphavirus genus of the family Togaviridae. Previous reports have indicated that infection with CHIK virus produces an acute arthritis in human hosts by large area of necrosis and collagenosis or fibrosis. RESULTS: We …
	A. P. S. Lombardi Pereira, H. T.: do Nascimento, A. M.: Bufalo Kawassaki, A. C.: Basso, C. R.: Dos Santos, D. P.: Damasco, K. F.: Machado, L. F.: Amarante, M. K.: Ehara Watanabe, M. A.	2019	Microb Pathog	An overview of the immune response and Arginase I on CHIKV immunopathogenesis	1	1	1	Chikungunya virus (CHIKV) is mosquito-borne alphavirus that has caused epidemics around the world. Many individuals affected by the disease may experience joint pain that persists for months after the acute phase. The pathophysiology of viral arthritis is not completely elucidated. And it is important to emphasize that the effects of the viral infection in each host may depend on host factors tha…
	K. M. H. Long, Mark T	2015	Current tropical medicine reports	Protective and pathogenic responses to chikungunya virus infection	0	0	0
	K. M. W. Long, Alan C: Ferris, Martin T: Sempowski, Gregory D: McGee, Charles: Trollinger, Bianca: Gunn, Bronwyn: Heise, Mark T	2013	Journal of virology	Dendritic cell immunoreceptor regulates Chikungunya virus pathogenesis in mice	0	0	0
	C. D. R. Lopes Marques, A.: Cavalcanti, N. G.: Branco Pinto Duarte, A. L.	2020	Best Practice and Research: Clinical Rheumatology	Arboviruses related with chronic musculoskeletal symptoms	1	1	1	Arboviruses (ARthropods BOrne VIRUSES) are disease-causing viruses transmitted through the bite of hematophagous arthropods, such as mosquitoes and ticks. Among these, the alphavirus, genus of the Togaviridae family, is considered the most arthritogenic species, responsible for diseases such as chikungunya fever (CHIK), O'nyong-nyong virus fever, Ross River virus disease, Barmah Forest virus dise…
	N. L. L. Lui, H. N.: Thumboo, J.	2012	Singapore Med J	Polyarthritis in four patients with chikungunya arthritis	1	1	1	The incidence of chikungunya infection in Singapore has been on the rise since the first reported case in 2006. Acute polyarthritis, a common manifestation among affected patients, may precede fever and present with debilitating arthritis to rheumatologists, orthopaedists, internists and primary care physicians. The diagnosis of chikungunya infection requires careful history taking and a high ind…
	F.-M. N. Lum, Lisa FP	2015	Antiviral research	Cellular and molecular mechanisms of chikungunya pathogenesis	1	1	1
	N. E. P. Lynch, R.	2010	N Z Med J	Persistent arthritis following Chikungunya virus infection	1	1	1
	S. Z. Ma, F.: Wen, H.: Rao, M.: Zhang, P.: Peng, W.: Cui, Y.: Yang, H.: Tan, C.: Chen, J.: Pan, P.	2024	J Biomol Struct Dyn	Development of a novel multi-epitope vaccine based on capsid and envelope protein against Chikungunya virus	0	0	0	Chikungunya virus (CHIKV), a type A virus borne by mosquitoes that can cause major clinical manifestations including rash, fever and debilitating arthritis, grown into a reemerging serious public health issue. Currently, there is no licensed therapy or vaccine available for CHIKV, although the most promising form of treatment appears to be immunotherapy. Neutralizing antibodies for CHIKV can prov…
	M. T. Madariaga, E.: Resurrecion, C.	2016	Brazilian Journal of Infectious Diseases	Chikungunya: Bending over the Americas and the rest of the world	0	0	0	Chikungunya is an arthropod-borne virus transmitted by Aedes mosquito bites. A viral mutation has allowed Aedes albopictus to become the preferred vector extending the geographic spread of the condition. The virus causes an acute febrile illness occasionally followed by a chronic rheumatic condition causing severe impairment. The diagnosis is usually confirmed with serology. No specific treatment…
	P. A. Mahendradas, K.: Shetty, R.	2013	Journal of Ophthalmic Inflammation and Infection	Chikungunya and the eye: A review	0	0	0	Chikungunya is a self-limited, systemic viral infection that has been a major health problem since the past few years. Ocular manifestations of the disease have become more prevalent in the recent years. Currently, there is neither a specific treatment nor vaccine available for chikungunya fever. This review highlights the current understanding on the pathogenesis, systemic changes with an emphas…
	K. S. Mallilankaraman, D. J.: Bao, H.: Kawalekar, O. U.: Fagone, P.: Ramanathan, A. A.: Ferraro, B.: Stabenow, J.: Vijayachari, P.: Sundaram, S. G.: Muruganandam, N.: Sarangan, G.: Srikanth, P.: Khan, A. S.: Lewis, M. G.: Kim, J. J.: Sardesai, N. Y.: Muthumani, K.: Weiner, D. B.	2011	Plos Neglected Tropical Diseases	A DNA Vaccine against Chikungunya Virus Is Protective in Mice and Induces Neutralizing Antibodies in Mice and Nonhuman Primates	0	0	0
	R. J. E. Malonis, J. T.: Kim, A. S.: Angeliadis, M.: Holtsberg, F. W.: Aman, M. J.: Jangra, R. K.: Chandran, K.: Daily, J. P.: Diamond, M. S.: Kielian, M.: Lai, J. R.	2021	Proc Natl Acad Sci U S A	Near-germline human monoclonal antibodies neutralize and protect against multiple arthritogenic alphaviruses	0	0	0	Arthritogenic alphaviruses are globally distributed, mosquito-transmitted viruses that cause rheumatological disease in humans and include Chikungunya virus (CHIKV), Mayaro virus (MAYV), and others. Although serological evidence suggests that some antibody-mediated heterologous immunity may be afforded by alphavirus infection, the extent to which broadly neutralizing antibodies that protect again…
	D. E. Malvy, Khaled: Mamani-Matsuda, Maria: Autran, Brigitte: Tolou, Hugues: Receveur, Marie-Catherine: Pistone, Thierry: Rambert, Jérome: Moynet, Daniel: Mossalayi, Djavad	2009	BMC infectious diseases	Destructive arthritis in a patient with chikungunya virus infection with persistent specific IgM antibodies	1	1	1
	S. P. V. Manimunda, P.: Uppoor, R.: Sugunan, A. P.: Singh, S. S.: Rai, S. K.: Sudeep, A. B.: Muruganandam, N.: Chaitanya, I. K.: Guruprasad, D. R.	2010	Trans R Soc Trop Med Hyg	Clinical progression of chikungunya fever during acute and chronic arthritic stages and the changes in joint morphology as revealed by imaging	1	1	1	This longitudinal follow-up study of 203 patients with serologically confirmed chikungunya (CHIK) virus infection describes the clinical features of CHIK fever during the first and tenth months of illness. During the acute stage CHIK fever presents with a wide array of symptoms. The foremost chronic symptoms at the end of a month were rheumatism (75%) and fatigue (30%). During the tenth month of …
	M. G. Mascarenhas, S.: Berthiaume, P.: Corrin, T.: Greig, J.: Ng, V.: Young, I.: Waddell, L.	2018	PLoS One	A scoping review of published literature on chikungunya virus	1	1	1	Chikungunya virus (CHIKV) has caused several major epidemics globally over the last two decades and is quickly expanding into new areas. Although this mosquito-borne disease is self-limiting and is not associated with high mortality, it can lead to severe, chronic and disabling arthritis, thereby posing a heavy burden to healthcare systems. The two main vectors for CHIKV are Aedes aegypti and Aed…
	L. R. Mateo, S.	2019	Reumatol Clin (Engl Ed)	Chronic arthritis in chikungunya virus infection	1	1	1	INTRODUCTION: Chikungunya virus infection causes arthralgia and arthritis in the acute phase of the disease but, in more than half of the cases, musculoskeletal manifestations can be prolonged over time and, in some cases, become chronic. Although polyarthralgia is the most frequent chronic manifestation, forms with polyarthritis, tenosynovitis and enthesopathy are also common. OBJECTIVE: To anal…
	A. G. Mathew, A: Kabeerdoss, J: Nair, A: Gupta, N: Chebbi, P: Mandal, SK: Danda, Debashish	2017	Current allergy and asthma reports	Chikungunya infection: a global public health menace	0	0	0
	A. J. G. Mathew, V.: George, E.: Thekkemuriyil, D. V.: Jayakumar, B.: Chopra, A.	2011	Int J Clin Pract	Rheumatic-musculoskeletal pain and disorders in a naïve group of individuals 15 months following a Chikungunya viral epidemic in south India: a population based observational study	0	0	0	BACKGROUND: Prospective community data on arthropathy following Chikungunya (CHIKV), a self-limiting, arboviral infection, causing debilitating arthropathy are lacking. The clinical profile of chronic rheumatic-musculoskeletal (RMSK) pain and disorders, captured inadvertently about 15 months following a CHIKV epidemic is described. MATERIALS AND METHODS: Patients with RMSK pain following the CHIK…
	A. J. G. Mathew, A.: Kabeerdoss, J.: Nair, A.: Gupta, N.: Chebbi, P.: Mandal, S. K.: Danda, D.	2017	Current Allergy and Asthma Reports	Chikungunya Infection: a Global Public Health Menace	0	0	0	Chikungunya virus (CHIKV) has been involved in epidemics in African and Asian subcontinents and, of late, has transcended to affect the Americas. Aedes aegypti and Aedes albopictus are the major vectors for CHIKV infection, which results in dissemination of virus to various vital organs. Entry of virus into these tissues causes infiltration of innate immune cells, monocytes, macrophages, neutroph…
	A. J. R. Mathew, V.	2014	Best Practice and Research: Clinical Rheumatology	Infections and arthritis	0	0	0	Bacteria, viruses, fungi, and parasites can all cause arthritis of either acute or chronic nature, which can be divided into infective/septic, reactive, or inflammatory. Considerable advances have occurred in diagnostic techniques in the recent decades resulting in better treatment outcomes in patients with infective arthritis. Detection of emerging arthritogenic viruses has changed the epidemiol…
	R. B. Matkovic, E.: Fontanel, S.: Eldin, P.: Chazal, N.: Hassan Hersi, D.: Merits, A.: Péloponèse, J. M., Jr.: Briant, L.	2019	J Virol	The Host DHX9 DExH-Box Helicase Is Recruited to Chikungunya Virus Replication Complexes for Optimal Genomic RNA Translation	0	0	0	Beyond their role in cellular RNA metabolism, DExD/H-box RNA helicases are hijacked by various RNA viruses in order to assist replication of the viral genome. Here, we identify the DExH-box RNA helicase 9 (DHX9) as a binding partner of chikungunya virus (CHIKV) nsP3 mainly interacting with the C-terminal hypervariable domain. We show that during early CHIKV infection, DHX9 is recruited to the pla…
	B. S. Matta, S.: Li, D.: Barnes, B. J.	2017	Cytokine	Interferon regulatory factor signaling in autoimmune disease	0	0	0	Interferon regulatory factors (IRFs) play critical roles in pathogen-induced innate immune responses and the subsequent induction of adaptive immune response. Dysregulation of IRF signaling is therefore thought to contribute to autoimmune disease pathogenesis. Indeed, numerous murine in vivo studies have documented protection from or enhanced susceptibility to particular autoimmune diseases in Ir…
	N. L. McAllister, Y.: Silva, L. M.: Lentscher, A. J.: Chai, W. G.: Wu, N.: Griswold, K. A.: Raghunathan, K.: Vang, L.: Alexander, J.: Warfield, K. L.: Diamond, M. S.: Feizi, T.: Silva, L. A.: Dermody, T. S.	2020	Journal of Virology	Chikungunya Virus Strains from Each Genetic Clade Bind Sulfated Glycosaminoglycans as Attachment Factors	0	0	0
	M. K. D. McCarthy, B. J. J.: Morrison, T. E.	2022	Curr Top Microbiol Immunol	Chronic Chikungunya Virus Disease	0	0	0	Chikungunya virus (CHIKV) is a mosquito-transmitted alphavirus that has caused both small- and large-scale epidemics of incapacitating musculoskeletal disease across the globe. A substantial proportion of infected individuals experience debilitating arthralgia and/or arthritis that can persist in relapsing or continuous forms for months to years, an occurrence that appears independent of viral st…
	M. K. R. McCarthy, G. V.: Winkler, E. S.: Mack, M.: Diamond, M. S.: Hickman, H. D.: Morrison, T. E.	2020	Plos Pathogens	MyD88-dependent influx of monocytes and neutrophils impairs lymph node B cell responses to chikungunya virus infection via Irf5, Nos2 and Nox2	0	0	0
	R. B. McFee	2018	Dis Mon	Selected mosquito-borne illnesses-Chikungunya	0	0	0
	R. B. McFee	2018	Disease-a-Month	Selected mosquito-borne illnesses—Chikungunya	0	0	0
	P. E. McGill	1995	Baillieres Clin Rheumatol	Viral infections: alpha-viral arthropathy	1	1	1	Six different mosquito-borne viruses (Chikungunya, O'nyong-nyong, Mayaro, Ross River, Sindbis and Barmah Forest) have been associated with arthritis in humans. These viruses are prevalent in the tropics and subtropics and they produce similar symptoms, consisting of fever, joint pains and rash. The symptoms are usually of short duration, around 1 week; complete recovery is the rule apart from exc…
	J. McHugh	2017	Nature Reviews Rheumatology	Acute inflammatory arthritis: Potential therapies for chikungunya arthritis	1	1	1
	N. M. Medina-Cintrón, Idali: Pérez-Ríos, Naydi: Berríos-López, Yaritza: Vilá, Luis M	2021	The American Journal of Tropical Medicine and Hygiene	Clinical Manifestations and Outcomes in Disease-Modifying Antirheumatic Drug-Naive Adult Patients with Chronic Chikungunya Arthritis	1	1	1
	J. J. A.-Y. Miner, H. X.: Fox, J. M.: Taffner, S.: Malkova, O. N.: Oh, S. T.: Kim, A. H. J.: Diamond, M. S.: Lenschow, D. J.: Yokoyama, W. M.	2015	Arthritis Rheumatol	Chikungunya viral arthritis in the United States: a mimic of seronegative rheumatoid arthritis	1	1	1	OBJECTIVE: Chikungunya virus (CHIKV) is an arthritogenic mosquito-transmitted alphavirus that spread to the Caribbean in 2013 and to the US in 2014. CHIKV-infected patients develop inflammatory arthritis that can persist for months or years, but little is known about the rheumatologic and immunologic features of CHIKV-related arthritis in humans, particularly as compared to rheumatoid arthritis (…
	J. J. A. Y. Miner, Han Xian: Fox, Julie M: Taffner, Samantha: Malkova, Olga N: Oh, Stephen T: Kim, Alfred HJ: Diamond, Michael S: Lenschow, Deborah J: Yokoyama, Wayne M	2015	Arthritis & rheumatology	Brief report: chikungunya viral arthritis in the United States: a mimic of seronegative rheumatoid arthritis	1	1	1
	Y. K. Mizuno, Y.: Takeshita, N.: Ujiie, M.: Kobayashi, T.: Kanagawa, S.: Kudo, K.: Lim, C. K.: Takasaki, T.	2011	J Infect Chemother	Clinical and radiological features of imported chikungunya fever in Japan: a study of six cases at the National Center for Global Health and Medicine	0	0	0	Chikungunya fever (CHIKF) is currently distributed in Africa and in South and Southeast Asia; outbreaks have occurred periodically in the region over the past 50 years. After a large outbreak had occurred in countries in the western Indian Ocean region in 2005, several countries reported cases of CHIKF from travelers who had visited affected areas. In Japan, there have been only 15 cases of CHIKF…
	R. N. C. F. Moizéis, Thales Allyrio Araújo de Medeiros: Guedes, Paulo Marcos da Matta: Pereira, Hannaly Wana Bezerra: Lanza, Daniel Carlos Ferreira: Azevedo, Judson Welber Veríssimo de: Galvão, Josélio Maria de Araújo: Fernandes, José Veríssimo	2018	Pathogens and global health	Chikungunya fever: a threat to global public health	0	0	0
	P. V. Monge, J. M.: Sapag, A. M.: Moreno, I.: Montúfar, R.: Khoury, V.: Camilo, P.: Rivera, R.: Rueda, J. C.: Jaramillo-Arroyave, D.: Londoño, J.: Del Carmen Ruiz, M.: Fernández, F.: Quintero, M.: Fuentes-Silva, Y.: Aguilar, J. L.: Vallejo-Flores, C.: Caballero-Uribe, C. V.: Sandoval, H.: Pineda, C.	2019	J Clin Rheumatol	Pan-American League of Associations for Rheumatology-Central American, Caribbean and Andean Rheumatology Association Consensus-Conference Endorsements and Recommendations on the Diagnosis and Treatment of Chikungunya-Related Inflammatory Arthropathies in Latin America	1	1	1	BACKGROUND/OBJECTIVE: Although mortality rates related with chikungunya (CHIK) outbreaks in Latin America's (LA's) dengue-endemic rural and new urban regions are low, dealing with symptoms and sequelae can both produce a significant burden of disease and diminish quality of life-from many months to years-after the acute phase of the infection, with a significant impact on public and individual he…
	T. P. S. Moreira, Carla Daiane Ferreira de: Melo Costa, Victor Rodrigues de: Queiroz‐Junior, Celso Martins: Santos, Franciele Martins: Bonilha, Caio Santos: Ésper, Lísia Maria: Nogueira, Mauricio Lacerda: Cunha, Thiago Mattar: Teixeira, Mauro Martins	2023	Immunology	Tumour necrosis factor plays a deleterious role in the pathogenesis of chikungunya virus infection	1	1	1
	C. R. P. Morrison, K. S.: Heise, M. T.	2016	Microbiology Spectrum	Chikungunya Virus: Current Perspectives on a Reemerging Virus	0	0	0
	T. E. O. Morrison, L.: Montgomery, S. A.: Whitmore, A. C.: Lotstein, A. R.: Gunn, B. M.: Elmore, S. A.: Heise, M. T.	2011	American Journal of Pathology	A mouse model of chikungunya virus-induced musculoskeletal inflammatory disease: Evidence of arthritis, tenosynovitis, myositis, and persistence	0	0	0	Chikungunya virus (CHIKV), an emerging mosquito-borne Alphavirus, causes debilitating rheumatic disease in humans that can last for weeks to months. Starting in 2004, a CHIKV outbreak in the Indian Ocean region affected millions of people, and infected travelers introduced CHIKV to new regions. The pathogenesis of CHIKV is poorly understood, and no approved vaccines or specific therapies exist. A…
	T. E. O. Morrison, L.: Montgomery, S. A.: Whitmore, A. C.: Lotstein, A. R.: Gunn, B. M.: Elmore, S. A.: Heise, M. T.	2011	American Journal of Pathology	A Mouse Model of Chikungunya Virus-Induced Musculoskeletal Inflammatory Disease <i>Evidence of Arthritis, Tenosynovitis, Myositis, and Persistence</i>	0	0	0
	T. E. O. Morrison, Lauren: Montgomery, Stephanie A: Whitmore, Alan C: Lotstein, Alina R: Gunn, Bronwyn M: Elmore, Susan A: Heise, Mark T	2011	The American journal of pathology	A mouse model of chikungunya virus–induced musculoskeletal inflammatory disease: evidence of arthritis, tenosynovitis, myositis, and persistence	0	0	0
	T. E. W. Morrison, A. C.: Shabman, R. S.: Lidbury, B. A.: Mahalingam, S.: Heise, M. T.	2006	Journal of Virology	Characterization of ross river virus tropism and virus-induced inflammation in a mouse model of viral arthritis and myositis	0	0	0
	H. A. Mostafavi, Eranga: Zaid, Ali: Taylor, Adam	2019	Viruses	Arthritogenic alphavirus-induced immunopathology and targeting host inflammation as a therapeutic strategy for alphaviral disease	1	1	1
	H. T. Mostafavi, K.: Vider, J.: West, N. P.: Freitas, J. R.: Cameron, B.: Foster, P. S.: Hueston, L. P.: Lloyd, A. R.: Mahalingam, S.: Zaid, A.	2022	PLoS Pathog	Interleukin-17 contributes to Ross River virus-induced arthritis and myositis	0	0	0	Arthritogenic alphaviruses are mosquito-borne viruses that are a major cause of infectious arthropathies worldwide, and recent outbreaks of chikungunya virus and Ross River virus (RRV) infections highlight the need for robust intervention strategies. Alphaviral arthritis can persist for months after the initial acute disease, and is mediated by cellular immune responses. A common strategy to limi…
	N. D. Mumtaz, A.: Nair, A.: Koedam, M.: van Leeuwen, Jptm: Koopmans, M. P. G.: Rockx, B.: van Wijnen, A. J.: van der Eerden, B. C. J.	2023	Journal of Cellular Physiology	Zika virus alters osteogenic lineage progression of human mesenchymal stromal cells	0	0	0
	E. M.-C. Murillo-Zamora, O.: Trujillo-Hernández, B.: Guzmán-Esquivel, J.: Lugo-Radillo, A.: Higareda-Almaraz, M. A.: Evangelista-Salazar, J. J.: Higareda-Almaraz, E.: Benítes-Godínez, V.	2019	Int J Infect Dis	Development of a concise clinical index for predicting chronic chikungunya arthritis	1	1	1	OBJECTIVE: To evaluate the performance of an instrument for predicting chronic chikungunya arthritis (CCA) in adult patients. METHODS: A diagnostic test study was conducted and data from 217 confirmed cases of chikungunya virus (CHIKV) illness were analyzed. Two chronic chikungunya arthralgia scales (3-item CCAS-3 and 4-item CCAS-4) were constructed. RESULTS: Modest performance of the CCAS-3 scal…
	M. M. Mutso, A. M.: Smedberg, C.: Kasvandik, S.: Aquilimeba, M.: Teppor, M.: Tarve, L.: Lulla, A.: Lulla, V.: Saul, S.: Thaa, B.: McInerney, G. M.: Merits, A.: Varjak, M.	2018	Viruses	Mutation of CD2AP and SH3KBP1 Binding Motif in Alphavirus nsP3 Hypervariable Domain Results in Attenuated Virus	1	1	1	Infection by Chikungunya virus (CHIKV) of the Old World alphaviruses (family Togaviridae) in humans can cause arthritis and arthralgia. The virus encodes four non-structural proteins (nsP) (nsP1, nsp2, nsP3 and nsP4) that act as subunits of the virus replicase. These proteins also interact with numerous host proteins and some crucial interactions are mediated by the unstructured C-terminal hyperv…
	H. I. G. Nakaya, J.: Poo, Y. S.: Major, L.: Pulendran, B.: Suhrbier, A.	2012	Arthritis Rheum	Gene profiling of Chikungunya virus arthritis in a mouse model reveals significant overlap with rheumatoid arthritis	1	1	1	OBJECTIVE: Chikungunya virus (CHIKV) is a mosquito-borne alphavirus that causes a chronic debilitating polyarthralgia/polyarthritis, for which current treatments are often inadequate. To assess whether new drugs being developed for rheumatoid arthritis (RA) might find utility in the treatment of alphaviral arthritides, we sought to determine whether the inflammatory gene expression signature of C…
	G. P. Narsimulu, N.	2011	J Assoc Physicians India	Post-chikungunya chronic arthritis	1	1	1
	K. J. Nayak, V.: Kaur, M.: Khan, N.: Gottimukkala, K.: Aggarwal, C.: Sagar, R.: Gupta, S.: Rai, R. C.: Dixit, K.: Islamuddin, M.: Khan, W. H.: Verma, A.: Maheshwari, D.: Chawla, Y. M.: Reddy, E. S.: Panda, H.: Sharma, P.: Bhatnagar, P.: Singh, P.: Raghavendhar, B. S.: Patel, A. K.: Ratageri, V. H.: Chandele, A.: Ray, P.: Murali-Krishna, K.	2020	Jci Insight	Antibody response patterns in chikungunya febrile phase predict protection versus progression to chronic arthritis	1	1	1
	L. M. L. Neighbours, K.: Whitmore, A. C.: Heise, M. T.	2012	Journal of Virology	Myd88-Dependent Toll-Like Receptor 7 Signaling Mediates Protection from Severe Ross River Virus-Induced Disease in Mice	0	0	0
	I. L. d. O. Neumann, D. A.: de Barros, E. L.: da, S. Santos G.: de Oliveira, L. S.: Duarte, A. L.: Marques, C. D.: Dantas, A. T.: Dantas, D.: de Siqueira, G. R.: da Silva Tenório, A.	2021	Eur J Phys Rehabil Med	Resistance exercises improve physical function in chronic Chikungunya fever patients: a randomized controlled trial	0	0	0	BACKGROUND: Chikungunya fever is an arboviral disease, caused by an alphavirus, the Chikungunya virus, characterized by fever and joint pain that is generally disabling in the acute phase and may last from months to years, with the potential to evolve into chronic musculoskeletal symptoms, as polyarthralgia and arthritis, which can lead to significant impairment of physical function. The non-phar…
	L. F. Ng	2017	Annual review of virology	Immunopathology of chikungunya virus infection: Lessons learned from patients and animal models	0	0	0
	L. F. P. Ng	2017	Annual Review of Virology	Immunopathology of Chikungunya Virus Infection: Lessons Learned from Patients and Animal Models	1	1	1	Chikungunya virus (CHIKV) is an arthropod-borne alphavirus that causes acute and chronic arthritis. The virus reemerged in the Indian Ocean islands in 2005-2006 and is responsible for outbreaks in the Caribbean islands and the Americas since late 2013. Despite the wealth of research over the past 10 years, there are no commercially available antiviral drugs or vaccines. Treatment usually involves…
	W. H. L. Ng, X.: Ling, Z. L.: Santos, C. N. O.: Magalhães, L. S.: Kueh, A. J.: Herold, M. J.: Taylor, A.: Freitas, J. R.: Koit, S.: Wang, S.: Lloyd, A. R.: Teixeira, M. M.: Merits, A.: Almeida, R. P.: King, N. J. C.: Mahalingam, S.	2023	Nature Communications	FHL1 promotes chikungunya and o’nyong-nyong virus infection and pathogenesis with implications for alphavirus vaccine design	0	0	0	Arthritogenic alphaviruses are positive-strand RNA viruses that cause debilitating musculoskeletal diseases affecting millions worldwide. A recent discovery identified the four-and-a-half-LIM domain protein 1 splice variant A (FHL1A) as a crucial host factor interacting with the hypervariable domain (HVD) of chikungunya virus (CHIKV) nonstructural protein 3 (nsP3). Here, we show that acute and ch…
	P. M. Ninla-Aesong, Winyou: Noipha, Kusumarn	2019	Viral immunology	Proinflammatory cytokines and chemokines as biomarkers of persistent arthralgia and severe disease after chikungunya virus infection: a 5-year follow-up study in Southern Thailand	1	1	1
	P. M. Ninla-Aesong, W.: Noipha, K.	2020	Viral Immunol	Long-Term Persistence of Chikungunya Virus-Associated Manifestations and Anti-Chikungunya Virus Antibody in Southern Thailand: 5 Years After an Outbreak in 2008-2009	0	0	0	Chikungunya fever, a disease caused by chikungunya virus (CHIKV), reemerged and affected over 52,000 people in southern Thailand in 2008 and 2009. The CHIKV strain involved in this outbreak was the East Central South African (ECSA) strain with the E1-A226V mutation. The prevalence of CHIKV-associated chronic discomfort varied by virus lineage. This retrospective cohort study aims to describe the …
	P. R. M. Nóbrega, N. M. D. M.: Braga-Neto, P.: Barros, L. S. D. S.: Honório, F. P. P.: Dellavance, A.: Hoftberger, R.: Dutra, L. A.	2020	Frontiers in Pediatrics	NMDAR Encephalitis Associated With Acute Chikungunya Virus Infection: A New Trigger?	0	0	0	Background: Anti-NMDAR encephalitis is the most frequent cause of autoimmune encephalitis. Chikungunya (CHIK) is an arbovirus responsible for outbreaks of fever, cutaneous rash and arthritis in underdeveloped countries, and a trigger for autoimmunity. Case Presentation: We report a five-year-old male patient with fever, myalgia, headache and conjunctivitis for 5 days. After 1 week he developed to…
	M. H. Noret, L.: Rulli, N.: Rolph, M.: Smith, P. N.: Li, R. W.: Roques, P.: Gras, G.: Mahalingam, S.	2012	J Infect Dis	Interleukin 6, RANKL, and osteoprotegerin expression by chikungunya virus-infected human osteoblasts	1	1	1
	J. A. L. S. Nunes, Jorge Rodrigues de: Smith, Vanessa Cavaleiro: Quaresma, Juarez Simões: Vasconcelos, Pedro Fernando da Costa: Chiang, Jannifer Oliveira	2023	Reviews in Medical Virology	Immunological impact of cytokines on the chikungunya virus pathophysiology: A literature narrative review	1	1	1
	J. L. N. Oliveira, I. A.: Amaral, J. K.: Campos, L. R.: Mendonça, M. M. M.: Ricarte, M. B.: Cavalcanti, L. P. G.: Schoen, R. T.	2023	Rev Soc Bras Med Trop	Extra-articular Manifestations of Chikungunya	0	0	0	Chikungunya fever (CHIK) is a neglected tropical disease associated with chronic arthritis. CHIK is usually a self-limiting condition; however, extra-articular manifestations present as atypical illness in a minority of patients. These atypical features may mimic other conditions and potentially distract physicians from the true diagnosis. This review analyzes the evidence of many unusual extra-a…
	A. C. K. Outhred, J.: Dwyer, D. E.	2011	Expert Review of Anti-Infective Therapy	Viral arthritides	0	0	0	Viral infections may manifest as acute or chronic arthritis. Joint involvement arises from either direct infection of the joint, through an immunological response directed towards the virus or autoimmunity. Epidemiological clues to the diagnosis include geographic location and exposure to vector-borne, blood-borne or sexually transmitted viruses. Although not always possible, it is important to d…
	B. J. Padmakumar, J. B.: Menon, R.: Kottarathara, A. J.	2010	Southeast Asian J Trop Med Public Health	Clinical profile of chikungunya sequelae, association with obesity and rest during acute phase	1	1	1	The scarcity of literature regarding chikungunya infection sequelae makes it an unexplored area of medicine. We analyzed 1,111 patients with confirmed chikungunya sequelae and found a female predominance in those with sequelae which increased with age up to 40-50 years old, then decreased with further increase in age. In males age > 60 years old was the predominant age group affected. The symptom…
	P. H. D. G. Palmeira, B. M.: Guerra-Gomes, I. C.: Peixoto, R. F.: Dias, C. N. D.: Araujo, J. M. G.: Amaral, I. P. G.: Keesen, T. S. L.	2022	Human Immunology	Downregulation of CD73 on CD4+T cells from patients with chronic Chikungunya infection	1	1	1
	B. K. Panzer, C. W.: Neumayer, C.: Koppensteiner, R.: Jozkowicz, A.: Poledniczek, M.: Gremmel, T.: Jilma, B.: Wadowski, P. P.	2023	Cells	Toll-like Receptors as Pro-Thrombotic Drivers in Viral Infections: A Narrative Review	0	0	0	Toll-like receptors (TLRs) have a critical role in the pathogenesis and disease course of viral infections. The induced pro-inflammatory responses result in the disturbance of the endovascular surface layer and impair vascular homeostasis. The injury of the vessel wall further promotes pro-thrombotic and pro-coagulatory processes, eventually leading to micro-vessel plugging and tissue necrosis. M…
	D. P. Parashar, M. S.: More, A.: Patil, P.: Amdekar, S.	2018	Virus Genes	Altered microRNA expression signature in Chikungunya-infected mammalian fibroblast cells	1	1	1	Chikungunya virus (CHIKV) infection can cause severe arthralgia and chronic arthritis in humans. MicroRNAs (miRNA) have demonstrated their potential use as biomarker in variety of human pathologies and infections. This study was conducted to understand the miRNA signature in early CHIKV infection stages. In the current study, we used TaqMan-based quantitative PCR method to identify the miRNA sign…
	D. M. P. Patel, M. V.: Sharma, K. H.: Patel, G. R.: Patel, M. B.: Shah, V. V.	2019	Curr Rheumatol Rev	Post Chikungunya Chronic Arthritis: Systemic Inflammatory Status Triggering Acute Coronary Syndrome	0	0	0	BACKGROUND: Atherosclerosis, inflammation and coronary plaque destabilization are linked to each other. Infections due to various microbes may trigger Acute Coronary Syndrome (ACS) by systemic inflammation cascade. METHODS: We have evaluated the prevalence of Post Chikungunya Chronic Arthritis (PCCA) among 400 consecutive ACS patients (Case group) and compared with control group subjected to elec…
	H. M. Pathak, Mithun C: Ravindran, Vinod	2019	Clinical Medicine	Chikungunya arthritis	1	1	1
	B. J. S. Paul, S.	2018	Rheumatology and Therapy	Chikungunya Infection: A Re-emerging Epidemic	0	0	0	Chikungunya (CHIK) is an arboviral infection caused by the chikungunya virus. An unusual feature of CHIK is its long periods of quiescence followed by an epidemic of devastating severity that can involve millions of people. Manifestations of CHIK range from a mild self-limiting febrile illness with arthralgia and rash to crippling acute and lingering debilitating arthritis. In about 10–60% of pat…
	C. W. Petitdemange, Nadia: Vieillard, Vincent	2015	Journal of Allergy and Clinical Immunology	Control of immunopathology during chikungunya virus infection	0	0	0
	J. A. Philips	2017	Science Translational Medicine	How to straighten out that which bends up	0	0	0	Chikungunya virus requires host granzyme A to drive joint inflammation.
	W. K. Phuklia, J.: Modhiran, N.: Rodpai, E.: Thannagith, M.: Thongsakulprasert, T.: Smith, D. R.: Ubol, S.	2013	Virus Res	Osteoclastogenesis induced by CHIKV-infected fibroblast-like synoviocytes: a possible interplay between synoviocytes and monocytes/macrophages in CHIKV-induced arthralgia/arthritis	1	1	1	Fibroblast-like synoviocytes are known to migrate from joint to joint and are proposed to be one of the key players in the inflammatory cascade amplification in rheumatoid arthritis patients. In the recent CHIKV epidemic, patients developed arthritis-like syndrome and the synoviocyte is one of the suspected players in CHIKV-induced polyarthritis. Thus, to learn more on this syndrome, the response…
	C. M.-L. Pineda, R.: Caballero-Uribe, C. V.: Viasus, D.	2016	Clinical Rheumatology	Chikungunya in the region of the Americas. A challenge for rheumatologists and health care systems	0	0	0
	T. E. Pistone, K.: Schuffenecker, I.: Receveur, M. C.: Malvy, D.	2009	Travel Med Infect Dis	An imported case of Chikungunya fever from Madagascar: use of the sentinel traveller for detecting emerging arboviral infections in tropical and European countries	0	0	0	A major Chikungunya virus (CHIKV) epidemic affected the South-Western Indian Ocean islands in 2005. This major outbreak raised concerns about the possibility of the emergence of CHIKV infections in Europe as an autochthonous CHIKV outbreak occurred in the Ravenna region of Italy during the summer of 2007 and was linked to a viraemic index case originating in Kerala, India. This report highlights …
	S. H. Poddar, J. L.: Gorman, M. J.: Farzan, M.: Diamond, M. S.	2016	Journal of Virology	The Interferon-Stimulated Gene IFITM3 Restricts Infection and Pathogenesis of Arthritogenic and Encephalitic Alphaviruses	0	0	0
	L. R. D. Policastro, I.: Godoy, A. S.: Silva Júnior, J. V. J.: Ruiz, U. E. A.: Santos, I. A.: Jardim, A. C. G.: Samby, K.: Burrows, J. N.: Wells, T. N. C.: Gil, Lhvg: Oliva, G.: Fernandes, R. S.	2022	Viruses	The Antifungal Itraconazole Is a Potent Inhibitor of Chikungunya Virus Replication	0	0	0	Chikungunya virus (CHIKV) is the causative agent of chikungunya fever, a disabling disease that can cause long-term severe arthritis. Since the last large CHIKV outbreak in 2015, the reemergence of the virus represents a serious public health concern. The morbidity associated with viral infection emphasizes the need for the development of specific anti-CHIKV drugs. Herein, we describe the develop…
	S. H. Pollett, H. C.: Lu, D.: Grance, M.: Richard, S.: Nowak, G.: Lanteri, C.: Tribble, D.: Burgess, T.	2024	PLoS Negl Trop Dis	The risk and risk factors of chikungunya virus infection and rheumatological sequelae in a cohort of U.S. Military Health System beneficiaries: Implications for the vaccine era	0	0	0	BACKGROUND: Understanding the risk of chikungunya virus (CHIKV) infection and rheumatic sequelae across populations, including travelers and the military, is critical. We leveraged healthcare delivery data of over 9 million U.S. Military Health System (MHS) beneficiaries to identify cases, and sampled controls, to estimate the risk of post-CHIKV rheumatic sequelae. METHODOLOGY/PRINCIPAL FINDINGS:…
	Y. S. N. Poo, H.: Gardner, J.: Larcher, T.: Schroder, W. A.: Le, T. T.: Major, L. D.: Suhrbier, A.	2014	J Virol	CCR2 deficiency promotes exacerbated chronic erosive neutrophil-dominated chikungunya virus arthritis	1	1	1	Chikungunya virus (CHIKV) is a member of a globally distributed group of arthritogenic alphaviruses that cause weeks to months of debilitating polyarthritis/arthralgia, which is often poorly managed with current treatments. Arthritic disease is usually characterized by high levels of the chemokine CCL2 and a prodigious monocyte/macrophage infiltrate. Several inhibitors of CCL2 and its receptor CC…
	M. H. R. Pouriayevali, F.: Jalali, T.: Baniasadi, V.: Fazlalipour, M.: Mostafavi, E.: Khakifirouz, S.: Mohammadi, T.: Fereydooni, Z.: Tavakoli, M.: Azad-Manjiri, S.: Hosseini, M.: Ghalejoogh, M.: Gouya, M. M.: Failloux, A. B.: Salehi-Vaziri, M.	2019	BMC Infect Dis	Imported cases of Chikungunya virus in Iran	0	0	0	BACKGROUND: Chikungunya virus (CHIKV) is a widespread mosquito-borne virus representing a serious challenge to public health. The largest outbreak in the Middle-East was recorded in 2016-2017 in Pakistan. Sistan and Baluchistan Province of Iran shares a wide border with Pakistan; accordingly, introduction of CHIKV from Pakistan to Iran seems to be probable. The current study is aimed at investiga…
	L. A. M. Powell, A.: Fox, J. M.: Kose, N.: Klose, T.: Kim, A. S.: Bombardi, R.: Tennekoon, R. N.: Dharshan de Silva, A.: Carnahan, R. H.: Diamond, M. S.: Rossmann, M. G.: Kuhn, R. J.: Crowe, J. E., Jr.	2020	Cell Host Microbe	Human mAbs Broadly Protect against Arthritogenic Alphaviruses by Recognizing Conserved Elements of the Mxra8 Receptor-Binding Site	1	1	1	Mosquito inoculation of humans with arthritogenic alphaviruses results in a febrile syndrome characterized by debilitating musculoskeletal pain and arthritis. Despite an expanding global disease burden, no approved therapies or licensed vaccines exist. Here, we describe human monoclonal antibodies (mAbs) that bind to and neutralize multiple distantly related alphaviruses. These mAbs compete for a…
	A. M. L. Powers, C. H.	2007	Journal of General Virology	Changing patterns of chikunya virus: Re-emergence of a zoonotic arbovirus	0	0	0	CHIKV has been responsible for significant human morbidity for (probably) several hundred years; yet in spite of its prevalence, CHIKV epidemiology and mechanisms of virulence and pathogenesis are poorly understood. The 2005-2007 epidemic of CHIKV disease, like the West Nile virus (WNV) epidemics in North America that began in 1999, has served as a reminder that laboratory and field research comb…
	R. H. Premaratna, L. P.: Nanayakkara, D. M.: Chandrasena, T. G.: Rajapakse, R. P.: Bandara, N. K.: de Silva, H. J.	2011	Int J Infect Dis	Evidence of acute rickettsioses among patients presumed to have chikungunya fever during the chikungunya outbreak in Sri Lanka	0	0	0	BACKGROUND: Chikungunya fever (CGF) and rickettsioses are known to cause acute onset febrile illnesses associated with severe arthritis. Rickettsial arthritis is curable with the use of appropriate anti-rickettsial antibiotics, however the arthritis of CGF tends to have a prolonged course leading to protracted disability. The aim of this study was to investigate the contribution of CGF and ricket…
	N. A. H. Prow, T. D. C.: Tang, B.: Larcher, T.: Mukhopadhyay, P.: Alves, T. L.: Le, T. T.: Gardner, J.: Poo, Y. S.: Nakayama, E.: Lutzky, V. P.: Nakaya, H. I.: Suhrbier, A.	2019	Front Immunol	Exacerbation of Chikungunya Virus Rheumatic Immunopathology by a High Fiber Diet and Butyrate	0	0	0	Chikungunya virus (CHIKV) is a mosquito transmitted alphavirus associated with a robust systemic infection and an acute inflammatory rheumatic disease. A high fiber diet has been widely promoted for its ability to ameliorate inflammatory diseases. Fiber is fermented in the gut into short chain fatty acids such as acetate, propionate, and butyrate, which enter the circulation providing systemic an…
	N. A. L. Prow, L.: Nakayama, E.: Cooper, T. H.: Yan, K.: Eldi, P.: Hazlewood, J. E.: Tang, B.: Le, T. T.: Setoh, Y. X.: Khromykh, A. A.: Hobson-Peters, J.: Diener, K. R.: Howley, P. M.: Hayball, J. D.: Suhrbier, A.	2018	Nat Commun	A vaccinia-based single vector construct multi-pathogen vaccine protects against both Zika and chikungunya viruses	0	0	0	Zika and chikungunya viruses have caused major epidemics and are transmitted by Aedes aegypti and/or Aedes albopictus mosquitoes. The "Sementis Copenhagen Vector" (SCV) system is a recently developed vaccinia-based, multiplication-defective, vaccine vector technology that allows manufacture in modified CHO cells. Herein we describe a single-vector construct SCV vaccine that encodes the structural…
	N. A. T. Prow, B.: Gardner, J.: Le, T. T.: Taylor, A.: Poo, Y. S.: Nakayama, E.: Hirata, T. D. C.: Nakaya, H. I.: Slonchak, A.: Mukhopadhyay, P.: Mahalingam, S.: Schroder, W. A.: Klimstra, W.: Suhrbier, A.	2017	PLoS Pathog	Lower temperatures reduce type I interferon activity and promote alphaviral arthritis	1	1	1	Chikungunya virus (CHIKV) belongs to a group of mosquito-borne alphaviruses associated with acute and chronic arthropathy, with peripheral and limb joints most commonly affected. Using a mouse model of CHIKV infection and arthritic disease, we show that CHIKV replication and the ensuing foot arthropathy were dramatically reduced when mice were housed at 30°C, rather than the conventional 22°C. Th…
	A. C. F. Puhl, R. S.: Godoy, A. S.: Gil, Lhvg: Oliva, G.: Ekins, S.	2023	Bioorganic & Medicinal Chemistry	The protein disulfide isomerase inhibitor 3-methyltoxoflavin inhibits Chikungunya virus	0	0	0
	V. N. S. Puttamallesh, S. K.: Singh, P. K.: Harsha, H. C.: Ganjiwale, A.: Broor, S.: Pandey, A.: Narayana, J.: Prasad, T. S. K.	2013	Clinical Proteomics	Proteomic profiling of serum samples from chikungunya-infected patients provides insights into host response	1	1	1	Background: Chikungunya is a highly debilitating febrile illness caused by Chikungunya virus, a single-stranded RNA virus, which is transmitted by Aedes aegypti or Aedes albopictus mosquito species. The pathogenesis and host responses in individuals infected with the chikungunya virus are not well understood at the molecular level. We carried out proteomic profiling of serum samples from chikungu…
	J. A. M. Quiroz, R. J.: Thackray, L. B.: Cohen, C. A.: Pallesen, J.: Jangra, R. K.: Brown, R. S.: Hofmann, D.: Holtsberg, F. W.: Shulenin, S.: Nyakatura, E. K.: Durnell, L. A.: Rayannavar, V.: Daily, J. P.: Ward, A. B.: Aman, M. J.: Dye, J. M.: Chandran, K.: Diamond, M. S.: Kielian, M.: Lai, J. R.	2019	PLoS Pathog	Human monoclonal antibodies against chikungunya virus target multiple distinct epitopes in the E1 and E2 glycoproteins	1	1	1	Chikungunya virus (CHIKV) is a mosquito-transmitted alphavirus that causes persistent arthritis in a subset of human patients. We report the isolation and functional characterization of monoclonal antibodies (mAbs) from two patients infected with CHIKV in the Dominican Republic. Single B cell sorting yielded a panel of 46 human mAbs of diverse germline lineages that targeted epitopes within the E…
	A. M. Ranzolin, C. D. L.: da Rocha Junior, L. F.: Duarte, Albp: de Lima, H. D.: de Almeida Martins, L. M.: de Almeida, A. R.: de Oliveira, P. S. S.: de Melo Rêgo, M. J. B.: da Rocha Pitta, M. G.: Bredemeier, M.: Laurindo, I. M. M.	2022	Adv Rheumatol	Treatment with biological therapy is associated with faster recovery and lower frequency of treatment switch among rheumatic patients with Chikungunya fever	1	1	1	BACKGROUND/OBJECTIVE: The effects of Chikungunya virus (CHIKV) infection on patients with rheumatic diseases have not been extensively studied. Our aim was to compare the clinical course of patients with rheumatoid arthritis and spondyloarthritis, categorized according to the use or not of biologic disease modifying anti-rheumatic drugs (bDMARDs), during and after infection by CHIKV. METHODS: Pat…
	A. P. H. Rathore, T.: Das, P. K.: Merits, A.: Ng, M. L.: Vasudevan, S. G.	2014	Antiviral Res	Chikungunya virus nsP3 & nsP4 interacts with HSP-90 to promote virus replication: HSP-90 inhibitors reduce CHIKV infection and inflammation in vivo	1	1	1	The global emergence of Chikungunya virus (CHIKV) infection is alarming and currently there is no licensed vaccine or antiviral treatment available to mitigate this disease. CHIKV infection typically results in high viral load with an outcome of high fever, skin rashes, muscle pain, and sequelae of prolonged arthritis, which occurs in >90% of the infected cases. In this study, using biochemical p…
	R. M. Ravichandran, M.	2008	J Infect Dev Ctries	Ribavirin therapy for Chikungunya arthritis	1	1	1	BACKGROUND: Chikungunya is an acute viral infection presenting with a febrile episode and severe arthralgia, swelling of soft tissues, especially around the ankles. Many patients recover with nonspecific treatment of analgesics. Some patients continue to have subacute crippling arthritis in the legs affecting their mobility. This study was undertaken to see the effect of the antiviral drug Ribavi…
	V. A. Ravindran, G.	2017	Clin Rheumatol	Efficacy of combination DMARD therapy vs. hydroxychloroquine monotherapy in chronic persistent chikungunya arthritis: a 24-week randomized controlled open label study	1	1	1	In a proportion of patients, chikungunya arthritis (CA) might run into a chronic persistent phase. The treatment for this phase is not very clear. In this randomized parallel group open label study of 24 weeks duration, we evaluated the efficacy of DMARD combination in persistent CA. Consecutive 139 patients with persistent CA (persistent arthritis for >1 year after the chikungunya fever either i…
	V. D. Reddy, Anita: Krishna, Shankar Susarla: Vasanthapuram, Ravi	2017	PLoS neglected tropical diseases	Molecular mimicry between chikungunya virus and host components: a possible mechanism for the arthritic manifestations	1	1	1	Background: Chikungunya virus (CHIKV), a reemerging pathogen causes a self limited illness characterized by fever, headache, myalgia and arthralgia. However, 10–20% affected individuals develop persistent arthralgia which contributes to considerable morbidity. The exact molecular mechanisms underlying these manifestations are not well understood. The present study investigated the possible occurr…
	K. K. S. Riemersma, C.: Singapuri, A.: Coffey, L. L.	2019	J Virol	Chikungunya Virus Fidelity Variants Exhibit Differential Attenuation and Population Diversity in Cell Culture and Adult Mice	0	0	0	Chikungunya virus (CHIKV) is a reemerging global health threat that produces debilitating arthritis in people. Like other RNA viruses with high mutation rates, CHIKV produces populations of genetically diverse genomes within a host. While several known CHIKV mutations influence disease severity in vertebrates and transmission by mosquitoes, the role of intrahost diversity in chikungunya arthritic…
	C. H. Rodrigo, T.: Wickramarachchi, U.: Fernando, D.: Rajapakse, S.	2022	Trans R Soc Trop Med Hyg	Treatment of chikungunya-associated joint pain: a systematic review of controlled clinical trials	1	1	1	Post-chikungunya joint pain (arthritis or arthralgia) is a clinical concern in endemic regions as it may cause a debilitating illness sometimes years after the acute infection. This systematic review analyses evidence from controlled clinical trials regarding the efficacy of pharmacological and non-pharmacological interventions to treat post-chikungunya joint pain. PubMed, EMBASE, Scopus, Cochran…
	A. J. C.-O. Rodriguez-Morales, J. A.: Villamil-Gómez, W.: Paniz-Mondolfi, A. E.	2015	Rheumatol Int	How many patients with post-chikungunya chronic inflammatory rheumatism can we expect in the new endemic areas of Latin America?	0	0	0	Post-chikungunya chronic inflammatory rheumatism (pCHIK-CIR) is one of the consequences that are impacting new endemic countries, such as those in the Americas. The relative frequency of pCHIK-CIR is highly variable, ranging from 14.4 % to 87.2 % (including variable number of patients and follow-up times). Based on those non-weighted values, it is difficult to estimate which would be the expected…
	A. J. C.-O. Rodríguez-Morales, J. A.: Fernanda Urbano-Garzón, S.: Sebastian Hurtado-Zapata, J.	2016	Arthritis Care Res (Hoboken)	Prevalence of Post-Chikungunya Infection Chronic Inflammatory Arthritis: A Systematic Review and Meta-Analysis	0	0	0	OBJECTIVE: To determine the percentage of patients who would develop chronic inflammatory rheumatism (CIR) following chikungunya (CHIK) virus disease. METHODS: We conducted a systematic review of the literature in 3 databases (PubMed, Science Citation Index, and Scopus) to identify studies assessing the proportion of patients who progress to CHIK-CIR. We performed a random-effects model meta-anal…
	A. J. H.-G. Rodriguez-Morales, K. L.: Vargas-Zapata, S. L.: Meneses-Quintero, O. M.: Gutiérrez-Segura, J. C.	2017	Rheumatology International	Would be IL-6 a missing link between chronic inflammatory rheumatism and depression after chikungunya infection?	0	0	0
	A. J. S. Rodríguez-Morales, Fabrice	2019	International Journal of Infectious Diseases	Chronic chikungunya, still to be fully understood	0	0	0
	A. J. C. O. Rodríguez‐Morales, Jaime A: Fernanda Urbano‐Garzón, Sivia: Sebastian Hurtado‐Zapata, Juan	2016	Arthritis care & research	Prevalence of post‐chikungunya infection chronic inflammatory arthritis: a systematic review and meta‐analysis	0	0	0
	A. C. Rohatgi, J. C.: Monte, K.: Higgs, S.: Vanlandingham, D. L.: Kardon, G.: Lenschow, D. J.	2014	Journal of Virology	Infection of Myofibers Contributes to Increased Pathogenicity during Infection with an Epidemic Strain of Chikungunya Virus	0	0	0
	A. V. M. d. L.-T. Rolim de Oliveira, P.: Ever de Almeida, M. C.: Marques de Carvalho, C. A.: Soares de Moraes, S. A.	2021	J Bodyw Mov Ther	Physiotherapeutic evaluation and intervention proposal on a patient with post-chikungunya chronic arthritis	0	0	0	BACKGROUND: Chikungunya fever is an arboviral disease characterized by a high morbidity rate related to intense and persistent arthralgia, causing a decrease in both quality of life (QoL) and productivity. This study aimed to report functional evaluation and multimodal physiotherapeutic intervention on a patient with post-chikungunya chronic arthritis (PCCA). CASE PRESENTATION: Woman, 47 years ol…
	M. S. F. Rolph, S. S.: Mahalingam, S.	2015	Lancet Infect Dis	Emergent chikungunya virus and arthritis in the Americas	1	1	1
	R. A. Roosenhoff, Fatih: Martina, Byron	2016	Future Virology	The pathogenesis of chronic chikungunya: evolving concepts	1	1	1	Chikungunya virus (CHIKV) re-emerged and caused an outbreak in the Caribbean and the Americas. CHIKV can cause incapacitating arthralgia, which may be evolved in chronic arthritis that is similar to rheumatoid arthritis that lasts for months or years. This review provides an overview of known and hypothesized mechanisms that CHIKV uses to promote chronic arthritis. We hypothesized that the chroni…
	P. G. Roques, G.	2011	Journal of Infectious Diseases	Chikungunya fever: Focus on peripheral markers of pathogenesis	1	1	1
	V. M.-L. Rosario, R.: Valdez, T.: Adames, S.: Medrano, J.: Paulino, I.: Paula, J.: Alba-Fériz, R.	2015	Clin Rheumatol	Chikungunya infection in the general population and in patients with rheumatoid arthritis on biological therapy	0	0	0	Chikungunya infection is a febrile illness, which currently is afflicting the Caribbean islands including the Dominican Republic. We would like to report our experience with Chikungunya-related musculoskeletal manifestations in our arthritis clinics in the Dominican Republic. A total of 514 patients presented for the first time to our arthritis clinic exhibiting musculoskeletal manifestations, 47…
	F. R. Rosso, S.: Cedano, J. A.: Mora, B. L.: Moncada, P. A.: Velez, J. D.	2018	Transpl Infect Dis	Chikungunya in solid organ transplant recipients, a case series and literature review	0	0	0	Chikungunya virus is a recent emerging arbovirus in Latin America, and the clinical manifestations can vary from fever and rash to severe chronic inflammatory arthritis. Few reports have been published regarding this infection in immunocompromised patients, including solid organ transplant recipients. We report a case series of solid organ transplant recipients with confirmed Chikungunya infectio…
	S. L. Rowland-Jones	2016	Trans R Soc Trop Med Hyg	Chikungunya: out of the tropical forests and heading our way …	0	0	0
	E. B. Roy, S. N.: Reid, S.	2020	Viruses-Basel	Role of MicroRNAs in Bone Pathology during Chikungunya Virus Infection	1	1	1
	E. S. Roy, W.: Duan, B.: Reid, S.	2020	Msphere	Chikungunya Virus Infection Impairs the Function of Osteogenic Cells	1	1	1	Chikungunya virus (CHIKV) is a positive-sense, single-stranded RNA virus spread by the Aedes species of mosquito. Chikungunya virus causes a condition characterized by high fever, headache, rash, and joint pain. Recent investigations reveal the presence of bone lesions and erosive arthritis in the joints of CHIKV-infected patients, indicating an association of bone pathology with CHIKV infection.…
	J. C. A.-B. Rueda, Mauricio: Santos, Ana M: Martin-Arsanios, Daniel: Villota-Erazo, Catalina: Reyes, Viviana: Bernal-Macías, Santiago: Peláez-Ballestas, Ingris: Cardiel, Mario H: Londono, John	2022	Frontiers in Medicine	Human Genetic Host Factors and Its Role in the Pathogenesis of Chikungunya Virus Infection	1	1	1	Chikungunya virus (CHIKV) is an alphavirus from the Togaviridae family that causes acute arthropathy in humans. It is an arthropod-borne virus transmitted initially by the Aedes (Ae) aegypti and after 2006's epidemic in La Reunion by Ae albopictus due to an adaptive mutation of alanine for valine in the position 226 of the E1 glycoprotein genome (A226V). The first isolated cases of CHIKV were rep…
	J. C. S. Rueda, A. M.: Angarita, J. I.: Giraldo, R. B.: Saldarriaga, E. L.: Ballesteros Muñoz, J. G.: Forero, E.: Valencia, H.: Somoza, F.: Martin-Arsanios, D.: Quintero, E. J.: Reyes-Martinez, V.: Padilla, D.: Cuervo, F. M.: Peláez-Ballestas, I.: Cardiel, M. H.: Pavía, P. X.: Londono, J.	2019	Emerg Microbes Infect	Demographic and clinical characteristics of chikungunya patients from six Colombian cities, 2014-2015	0	0	0	In 2014, the chikungunya virus reached Colombia for the first time, resulting in a nationwide epidemic. The objective of this study was to describe the demographics and clinical characteristics of suspected chikungunya cases. Chikungunya infection was confirmed by enzyme-linked immunosorbent assay and 548 patients where included in the study. Of these patients, 295 were positive for antibodies ag…
	N. E. G. Rulli, A.: Mangano, G.: Rolph, M. S.: Apicella, C.: Zaid, A.: Suhrbier, A.: Mahalingam, S.	2009	Arthritis Rheum	Amelioration of alphavirus-induced arthritis and myositis in a mouse model by treatment with bindarit, an inhibitor of monocyte chemotactic proteins	0	0	0	OBJECTIVE: Alphaviruses such as chikungunya virus, Sindbis virus, o'nyong-nyong virus, Mayaro virus, and Ross River virus (RRV), are commonly associated with arthralgias and overt arthritides worldwide. Understanding the processes by which arthritogenic viruses cause disease is a prerequisite in the quest for better treatments. In this regard, we have recently established that monocyte/macrophage…
	N. E. M. Rulli, J.: Wilmes, A.: Ewart, G.: Mahalingam, S.	2007	Ann N Y Acad Sci	The molecular and cellular aspects of arthritis due to alphavirus infections: lesson learned from Ross River virus	0	0	0	Alphaviruses such as the Sindbis-group viruses, Scandinavian Ockelbo virus, the African Asian chikungunya virus, the African O'nyong-nyong virus, the South American Mayaro virus, and the Australasian Barmah Forest and Ross River viruses, are commonly associated with outbreaks of acute and persistent arthritis and arthralgia in humans. The mechanisms by which these viruses cause arthritis/arthralg…
	N. E. R. Rulli, M. S.: Srikiatkhachorn, A.: Anantapreecha, S.: Guglielmotti, A.: Mahalingam, S.	2011	J Infect Dis	Protection from arthritis and myositis in a mouse model of acute chikungunya virus disease by bindarit, an inhibitor of monocyte chemotactic protein-1 synthesis	0	0	0	Chikungunya virus (CHIKV) is associated with outbreaks of infectious rheumatic disease in humans. Using a mouse model of CHIKV arthritis and myositis, we show that tumor necrosis factor-α, interferon-γ, and monocyte chemotactic protein 1 (MCP-1) were dramatically induced in tissues from infected mice. The same factors were detected in the serum of patients with CHIKV-induced polyarthralgia and po…
	M. M. Runowska, Dominik: Niklas, Karolina: Puszczewicz, Mariusz	2018	Clin Exp Rheumatol	Chikungunya virus: a rheumatologist's perspective	0	0	0
	K. D. K. Ryman, William B	2014	Proceedings of the National Academy of Sciences	Closing the gap between viral and noninfectious arthritis	0	0	0
	R. Sahoo	2007	Biomedicine	Chikungunya: Etiology and prevention	0	0	0	Chikungunya is an arboviral disease, transmitted by bites of infected aedes mosquitoes. The virus was first isolated in 1953 in Tanzania. It is endemic in east Africa and part of Asia. Its recent epidemic has badly hit India-especially southern and central India. The reasons for the re-emergence are not clear. The disease is characterized by fever, rash and incapacitating arthralgia with or witho…
	R. R. W. Sahoo, A.: Agarwal, V.	2022	Clin Rheumatol	Neglected tropical rheumatic diseases	0	0	0	The complexities of dealing with rheumatic diseases in tropical countries are diverse and likely due to limited health care infrastructure, lack of diagnostic and therapeutic facilities, impact of dominant prevailing diseases, and the challenges of differentiating from infectious and non-infectious disease mimics. Several tropical diseases present with musculoskeletal and rheumatic manifestations…
	G. B. Sales, I. C. P.: Canejo Neta, L. M. S.: Melo, P. L.: Leitão, R. A.: Melo, H. M. A.	2018	Rev Assoc Med Bras (1992)	Treatment of chikungunya chronic arthritis: A systematic review	1	1	1	INTRODUCTION: Chikungunya (CHIK) is a tropical arbovirus, transmitted by the female mosquito Aedes aegypti and Aedes albopictus. In Brazil, there have been cases reported since 2014. The initial manifestations of this virus are sudden onset high fever, headache, chills, rashes, myalgia and intense joint pain. Usually, CHIK presents the acute and chronic phases, the latter characterized by bilater…
	G. M. P. G. B. Sales, Izabel Crystine Pereira: Canejo, Laura Maia Sampaio: Melo, Paloma Lopes de: Leitão, Raphael de Azevedo: Melo, Hugo Moura de Albuquerque	2018	Revista da Associação Médica Brasileira	Treatment of chikungunya chronic arthritis: A systematic review	0	0	0
	I. C. A. Sam, S.	2006	Med J Malaysia	Chikungunya virus infection	0	0	0	Chikungunya virus (CHIKV) is a mosquito-borne alphavirus which causes epidemic fever, rash and polyarthralgia in Africa and Asia. Two outbreaks have been reported in Malaysia, in Klang, Selangor (1998) and Bagan Panchor, Perak (2006). It is not known if the outbreaks were caused by the recent introduction of CHIKV, or if the virus was already circulating in Malaysia. Seroprevalence studies from t…
	J. A. H. Samra, N. L.: Summer, A.: Medina, M. T.: Holden, K. R.	2017	J Child Neurol	Clinical Features and Neurologic Complications of Children Hospitalized With Chikungunya Virus in Honduras	0	0	0	The first case of Chikungunya virus in Honduras was identified in 2014. The virus has spread widely across Honduras via the Aedes aegypti mosquito, leading to an outbreak of Chikungunya virus (CHIKV) in 2015 that significantly impacted children. A retrospective chart review of 235 children diagnosed with CHIKV and admitted to the National Autonomous University of Honduras Hospital Escuela (Hospit…
	J. C. B.-C. Sánchez-Arcila, J.: De Souza, T. M. A.: Paiva, I. A.: Barbosa, L. S.: Nunes, P. C. G.: Lima, M. D. R. Q.: Dos Santos, F. B.: Damasco, P. V.: Da Cunha, R. V.: Azeredo, E. L. D.: De Oliveira-Pinto, L. M.	2020	Intervirology	Clinical, Virological, and Immunological Profiles of DENV, ZIKV, and/or CHIKV-Infected Brazilian Patients	1	1	1	Arboviruses co-circulating within a population that are transmitted by the same vector have the potential to cause coinfections. Coinfections with dengue virus (DENV), Zika virus (ZIKV), and chikungunya virus (CHIKV) have been occurring in Brazil, but it is not well-understood how human responses vary during mono-or coinfections and whether they play different roles in pathogenesis. Methods: We i…
	A. S. L. Schanoski, T. T.: Kaiserman, D.: Rowe, C.: Prow, N. A.: Barboza, D. D.: Santos, C. A.: Zanotto, P. M. A.: Magalhães, K. G.: Aurelio, L.: Muller, D.: Young, P.: Zhao, P.: Bird, P. I.: Suhrbier, A.	2019	Front Immunol	Granzyme A in Chikungunya and Other Arboviral Infections	0	0	0	Granzyme A (GzmA) is secreted by cytotoxic lymphocytes and has traditionally been viewed as a mediator of cell death. However, a growing body of data suggests the physiological role of GzmA is promotion of inflammation. Here, we show that GzmA is significantly elevated in the sera of chikungunya virus (CHIKV) patients and that GzmA levels correlated with viral loads and disease scores in these pa…
	S. T. Schrauf, R.: Tauber, E.: Ramsauer, K.	2020	Front Immunol	Current Efforts in the Development of Vaccines for the Prevention of Zika and Chikungunya Virus Infections	0	0	0	Arboviruses represent major challenges to public health, particularly in tropical, and subtropical regions, and a substantial risk to other parts of the world as respective vectors extend their habitats. In recent years, two viruses transmitted by Aedes mosquitoes, Chikungunya and Zika virus, have gathered increased interest. After decades of regionally constrained outbreaks, both viruses have re…
	K. L. G. Schwartz, A.: Boggild, A. K.	2014	Cmaj	Chikungunya fever in Canada: fever and polyarthritis in a returned traveller	0	0	0
	O. A. Schwartz, Matthew L	2010	Nature Reviews Microbiology	Biology and pathogenesis of chikungunya virus	1	1	1	Abstract | Chikungunya virus (CHIKV) is a re-emerging mosquito-borne alphavirus responsible for a recent, unexpectedly severe epidemic in countries of the Indian Ocean region. Although many alphaviruses have been well studied, little was known about the biology and pathogenesis of CHIKV at the time of the 2005 outbreak. Over the past 5 years there has been a multidisciplinary effort aimed at deci…
	M. R. L. Sebastian, R.: Kabra, S. K.	2009	Indian J Pediatr	Chikungunya infection in children	0	0	0	Chikungunya fever is caused by Chikungunya virus (CHIK) and spread by Aedes aegypti and Aedes albopictus. The median incubation period is 2 to 4 days. Vertical transmission of disease from mother to child has also been documented. Clinical manifestations are very variable, from asymptomatic illness to severe debilitating disease. Children are among the group at maximum risk for severe manifestati…
	S. P. M. Selvamani, R.: Singh, S. K.	2014	Plos One	Chikungunya Virus Exploits miR-146a to Regulate NF-κB Pathway in Human Synovial Fibroblasts	1	1	1	Objectives: Chikungunya virus causes chronic infection with manifestations of joint pain. Human synovial fibroblasts get infected with CHIKV and could lead to pro-inflammatory responses. MicroRNAs have potentials to regulate the gene expression of various anti-viral and pro-inflammatory genes. The study aims to investigate the role of miR-146a in modulation of inflammatory responses of human syno…
	S. S. Selvarajah, N. R.: Kahle, K. M.: Fong, R. H.: Mattia, K. A.: Gardner, J.: Lu, K.: Liss, N. M.: Salvador, B.: Tucker, D. F.: Barnes, T.: Mabila, M.: Zhou, X. D.: Rossini, G.: Rucker, J. B.: Sanders, D. A.: Suhrbier, A.: Sambri, V.: Michault, A.: Muench, M. O.: Doranz, B. J.: Simmons, G.	2013	Plos Neglected Tropical Diseases	A Neutralizing Monoclonal Antibody Targeting the Acid-Sensitive Region in Chikungunya Virus E2 Protects from Disease	1	1	1
[truncated: 97 more rows]

## Sheet: Screen by abstract
	Author	Year	Journal	Title	Screen by titile (consensus)	Abstract	Screen by abstract (Mario)	Reason	Screen by abstract (Jasmine)	Reason	Consensus
[truncated: 176 more rows]

## Sheet: Screen by full text
Author	Year	Journal	Title	Screen by titile (consensus)	Abstract	Screen by abstract - Consensus	Full text found
[truncated: 64 more rows]

[truncated: 1 more sheets: Data extraction]
